# Supplementary material for: Thermotolerant yeasts selected by adaptive evolution express heat stress response at 30 °C
Source: Sci Rep. 2016 May 27;6:27003. doi: 10.1038/srep27003 (PMC4882594; doi:10.1038/srep27003)
Supplement: Supplementary Dataset 1 [file srep27003-s2.xls]

## Sheet: Sheet1
	30°C
					Specific rates								Carbon balance							Degree of reduction balance
	Strain	m, (1/h)	rGlc	rO2	rCO2	rEtOH	rGly	rAce	ysx (gDCW/g)		Ysx	YsetOH	YsGly	YsAce	YsCO2	Yso	total		CH2O	CH1.83O.56	CH3O0.5	CH8/3O	CO2	CH2O	O2	Total
			mmol/gDCW-h										c-mol/c-mol						4	4.2	6	4.66667	0	4	-4
	WT	0.29 +/- 0.01	11.7 +/- 0.3	3.9 +/- 0.3	21.8 +/- 1.3	16.7 +/- 0	0.8 +/- 0.04	0.44 +/- 0	0.14 +/- 0.007		0.177756	0.475783	0.034188	0.0125356	0.310541	0.0555556	1.0108		4	0.746576	2.8547	0.159544	0	0.0501425	-0.222222	-0.0331857
	TT11	0.18 +/- 0.01	10.3 +/- 0.3	6.3 +/- 0.3	19.0 +/- 0.2	14.9 +/- 0.4	2.5 +/- 0.13	0.11 +/- 0.04	0.1 +/- 0.002		0.125328	0.482201	0.121359	0.00355987	0.307443	0.101942	1.03989		4	0.526377	2.8932	0.566343	0	0.0142395	-0.407767	-0.407931
	TT21	0.17 +/- 0	10.0 +/- 0.1	6.7 +/- 0.4	19.7 +/- 0.8	14.6 +/- 0.2	2.4 +/- 0.07	0.13 +/- 0.02	0.05 +/- 0.046		0.121916	0.486667	0.12	0.00433333	0.328333	0.111667	1.06125		4	0.512048	2.92	0.56	0	0.0173333	-0.446667	-0.456048
	TT22	0.14 +/- 0.01	9.6 +/- 0.4	6.2 +/- 0.4	19.1 +/- 1.3	14.4 +/- 0.1	2.3 +/- 0.21	0.12 +/- 0.01	0.08 +/- 0.009		0.104585	0.5	0.119792	0.00416667	0.331597	0.104167	1.06014		4	0.439257	3	0.559028	0	0.0166667	-0.416667	-0.431618
	TT31	0.14 +/- 0.01	9.7 +/- 0.4	6.6 +/- 0.2	18.7 +/- 1	14.0 +/- 0.5	2.4 +/- 0.08	0.12 +/- 0.01	0.08 +/- 0		0.103507	0.4811	0.123711	0.00412371	0.321306	0.113402	1.03375		4	0.434729	2.8866	0.57732	0	0.0164948	-0.453608	-0.368749
	TT33	0.15 +/- 0	9.7 +/- 0.2	6.2 +/- 0.5	19.5 +/- 0.04	14.1 +/- 0.3	2.3 +/- 0.11	0.14 +/- 0.01	0.08 +/- 0.004		0.1109	0.484536	0.118557	0.004811	0.335052	0.106529	1.05386		4	0.465781	2.90722	0.553265	0	0.019244	-0.426117	-0.371623
	40°C
	Strain	m, (1/h)	rGlc	rO2	rCO2	rEtOH	rGly	rAce			Ysx	YsetOH	YsGly	YsAce	YsCO2	YsO2	total		CH2O	CH1.83O.56	CH3O0.5	CH8/3O	CO2	CH2O	O2	total
			1/h mmol/gDCW-h						ysx (gDCW/g)				c-mol/c-mol						4	4.2	6	4.66667	0	4	-4
	WT	0.12 +/- 0.01	11.9 +/- 0.2	4.0 +/- 0.2	20.1 +/- 0.1	17.1 +/- 0.5	2.8 +/- 0.2	0.51 +/- 0.01	0.057 +/- 0.01		0.0723181	0.478992	0.117647	0.0142857	0.281513	0.0560224	0.964755		4	0.303736	2.87395	0.54902	0	0.0571429	-0.22409	-0.00793763
	TT11	0.22 +/- 0.02	16.1 +/- 0.3	8.3 +/- 0.8	26.1 +/- 0.7	21.8 +/- 0.5	3.4 +/- 0.03	0.53 +/- 0.03	0.08 +/- 0.002		0.0979962	0.451346	0.10559	0.0109731	0.270186	0.0828157	0.936091		4	0.411584	2.70807	0.492754	0	0.0438923	-0.331263	0.0124323
	TT21	0.22 +/- 0.01	15.9 +/- 0.1	8.6 +/- 0.9	27.6 +/- 1.3	21.5 +/- 1.1	2.9 +/- 0.1	0.44 +/- 0.02	0.075 +/- 0.01		0.0992289	0.450734	0.091195	0.00922432	0.289308	0.0838574	0.93969		4	0.416761	2.7044	0.425577	0	0.0368973	-0.33543	0.0809325
	TT22	0.22 +/- 0.02	16.3 +/- 0.3	7.9 +/- 1.1	28.2 +/- 0.4	22.1 +/- 0.3	3.6 +/- 0.02	0.63 +/- 0.05	0.065 +/- 0.01		0.0967938	0.451943	0.110429	0.0128834	0.288344	0.0715746	0.960393		4	0.406534	2.71166	0.515337	0	0.0515337	-0.286299	0.0286397
	TT31	0.22 +/- 0.01	16.2 +/- 0.4	7.7 +/- 1.5	27.7 +/- 0.6	21.9 +/- 0.6	3.8 +/- 0.05	0.62 +/- 0.02	0.065 +/- 0.02		0.0973913	0.450617	0.117284	0.0127572	0.284979	0.0720165	0.963029		4	0.409044	2.7037	0.547325	0	0.0510288	-0.288066	0.000832961
	TT33	0.23 +/- 0.02	15.8 +/- 0.4	7.7 +/- 1.5	23.9 +/- 2.0	21.9 +/- 0.7	3.5 +/- 0.05	0.55 +/- 0.01	0.078 +/- 0.01		0.104396	0.462025	0.110759	0.0116034	0.25211	0.0738397	0.940894		4	0.438463	2.77215	0.516878	0	0.0464135	-0.295359	-0.0692644
	WT (Postmus etal, 2008)	0.01	9.6	4.3	15	12	1.3	ND	0.06		0.077883	0.416667	0.0677083		0.260417	0.0694444	0.822675		4	0.327108	2.5	0.315972	0	0	-0.277778	0.579142
