# Supplementary material for: Thermotolerant yeasts selected by adaptive evolution express heat stress response at 30 °C
Source: Sci Rep. 2016 May 27;6:27003. doi: 10.1038/srep27003 (PMC4882594; doi:10.1038/srep27003)
Supplement: Supplementary Dataset 2 [file srep27003-s3.xls]

## Sheet: Sheet1
154	272	287	HSF1	30	31	21	MSN2	22	22	17	9	8	2	MSN4	8	8	2	YAP6	29	61	56	YAP1	26	20	18	SWI6	6	10	7	SWI4	16	16	9	81	107	95		60	86	153		34	65	46		110	173	206	112
YVH1	ZRG8	ZRT1	AAP1				AAC1							AFR1				AAC1			ZRT1	AAD16				ADI1				ACM1			ZRT1			1		1	1	1				1		1	1	1
YRO2	ZIP2	ZRC1	ACO1	YRO2		ZRC1	AAD6							ARF1				AAC3				ADE17				AGA1				AGE1	YRO2			1		1										1		1
YOR192C-C	YRA2	YTM1	ACS2				ADD37							ASI1				AAD14				ADE8				AGE1				ALG14									1	1							1	1	1
YOR052C	YPL257W	YSP3	ADE13				ADP1							CCP1				AAT2				ADH3				AMF1				AMF1										1								1	1
YOL038C-A	YPL071C	YSC84	ADE17				AGE1							CTT1				ABZ1	YOL038C-A			ADH6				ARO9				APE1	YOL038C-A			1				1	1	1			1			1	1	1	1
YNL277W-A	YOR338W	YPS6	ADE3				AIM17							CUE4				ABZ2		YOR338W		ADO1	YNL277W-A			ASF1		YOR338W		ARG1		YOR338W		1	1				1			1				1	1
YMR196W	YOR298C-A	YPQ2	ADE5,7				AIM23							DDR48				ACA1				ADP1				ATG13				BAP3
YMR090W	YOR186W	YPL260W	ADH1				AIM26							EFB1				ACH1	YMR090W		YPL260W	AFT2				BNI5				BNA1				1		1		1	1	1			1			1	1	1
YMC2	YOR019W	YPC1	AGA2	YMC2			AIM32							ENV11				ACP1				AGE2				BOP3				BSC3				1										1		1		1	1
YLR346C	YOR011W-A	YOR289W	AGP1				AIM41							FMP48				ACT1				AHC2			YOR289W	BUD9				BUD21						1		1								1		1
YLR312C	YOL057W	YOR020W-A	AHA1				ALD4							GPT2				ADA2		YOL057W		AHP1				CAJ1				BUD9					1												1
YLR149C	YNL195C	YOL014W	AHP1			YOL014W	ANR2	YLR149C						GRE3				ADE1				AIM21				CAR2				CAF120				1		1				1		1				1		1
YLR053C	YNL194C	YNR061C	AIM17				ARC19		YNL194C					HER1				ADE17				AIM26				CDC21				CAP1					1												1
YLR031W	YNL134C	YNR040W	ALA1				ARO8	YLR031W						HOR7				ADE2			YNR040W	AIM29		YNL134C		CDC45				CAR1				1	1	1			1				1			1	1	1
YJL144W	YNL130C-A	YNR021W	ALD2	YJL144W			ASK1							HSP26				ADH7	YJL144W			ALD6				CDC6				CCT6				1								1		1		1		1	1
YHR140W	YMR262W	YNL122C	ALD3				ASP3-1		YMR262W	YNL122C				HSP30				ADI1	YHR140W	YMR262W		ALG8				CDC7				CDC6				1	1	1						1				1	1	1
YHR138C	YMR244W	YNL095C	ALD5				ASP3-2							HSP78				ADY2				ALK1			YNL095C	CLA4				CHA1						1												1
YGP1	YMR111C	YMR310C	ALD6	YGP1			ASP3-3	YGP1			1			ISU2	YGP1			ADY4			YMR310C	APS2				CLB5				CLA4	YGP1			1		1		1		1			1	1		1	1	1
YGL230C	YMR087W	YMR194C-B	ALT1				ASP3-4							LSM3				AFR1				ARG1				CLB6				CLB2									1								1
YGL081W	YMR085W	YME2	AMN1				ATC1							LST8				AGC1			YME2	ARG5,6				CLN1				CLB6						1			1	1							1	1
YET2	YML079W	YLR460C	APA1				ATG29							MCP1				AGE2		YML079W	YLR460C	ARG8			YLR460C	CRH1				CLN1					1	1				1							1	1
YEL057C	YLR446W	YLR413W	APE3				ATG39		YLR446W					MDH1				AGP1		YLR446W		ARG81				CUE4				CMK2					1				1								1
YDR379C-A	YLR412C-A	YLR063W	ARB1				ATS1							MMF1				AHC2				ARG82				CWP1				CMR3
YDR034W-B	YLR406C-A	YLL053C	ARG1				AVT1							MRPL4				AHP1		YLR406C-A		ARP8				CWP2				COS1					1			1		1				1		1	1	1	1
YDR018C	YLR342W-A	YKL053C-A	ARO4				AVT2							MRS4				AIM20		YLR342W-A		ARV1				DIF1				COS2					1								1				1
YDL124W	YLR307C-A	YJR135W-A	ARP2				BAP2							PCL7				AIM21				ASC1				DIN7				COS3												1				1
YCL002C	YLR297W	YJR124C	ATF2				BBP1							PDC6				AIM24	YCL002C			ASK1				DUN1		YLR297W		COS8		YLR297W		1	1								1			1	1
YBR285W	YLR285C-A	YJR015W	AUR1			YJR015W	BMH1							PEX32				AIM36		YLR285C-A		ASN2				ECM33				CPS1					1	1		1					1			1	1	1
UTR2	YLR179C	YJL132W	AXL2		YLR179C		BMT2							POP7				AIM9	UTR2	YLR179C	YJL132W	ATG26	UTR2			ECM38	UTR2			CRH1	UTR2			1	1	1		1					1			1	1	1
URA4	YLR177W	YJL062W-A	BAP2				BOP2							PRE2				AIR2		YLR177W		ATG27				ELO1				CSH1	URA4			1	1											1	1
UIP4	YLR154W-E	YJL045W	BAR1				BUB1	UIP4						ROD1				AKL1				ATG39	UIP4			ENV9				CSI2				1				1				1				1
UBI4	YLR099W-A	YIR024C	BAT1	UBI4			BUD3							ROX1				AKR1	UBI4			ATO3	UBI4			ERG3				CUE4				1				1								1
TSL1	YLL056C	YIL096C	BAT2	TSL1			BUD7	TSL1			1			RPL11A	TSL1			ALG13	TSL1			ATP16				ERP3	TSL1			CWP1	TSL1			1												1
TRX2	YKR015C	YGR250C	BDH1			YGR250C	CAM1							RTC3				ALG7			YGR250C	ATP4	TRX2			EXG1				CWP2			YGR250C	1		1				1		1				1		1
TRP4	YKL106C-A	YGR174W-A	BSC1				CCP1	TRP4						SIS1				ALR1			YGR174W-A	ATP7				FKS3				CYC8				1		1										1		1
TRM10	YJR005C-A	YGR174W-A	BTN2				CDC20							SNR18				ALY1	TRM10		YGR174W-A	AUA1				GAS1				DED81				1		1		1								1		1
TPS2	YJL127C-B	YGR153W	BUD28				CHO2							SSA1				AMA1	TPS2			BAP2				GAT2				DIA1				1								1	1	1		1	1	1	1
TPS1	YJL016W	YGR053C	BUD7				CIS3							SSA4				AME1	TPS1	YJL016W	YGR053C	BAR1	TPS1			GIC1				DLD1				1	1	1						1				1	1	1
TMA10	YIL169C	YFL042C	CAR1	TMA10			CIT2							TDH3				APC2				BBC1	TMA10			GIC2	TMA10			EFR3	TMA10			1				1	1							1	1
TFS1	YIL165C	YER186C	CBF5				CLA4							TSA2				APE3				BCD1				GID8				ELO1	TFS1			1												1
SYM1	YIL152W	YER079W	CCS1				CMK2							TSL1				APE4			YER079W	BDH1				GIN4				ENV9						1		1	1							1	1	1
SVS1	YIL082W-A	YDR381C-A	CCT7				COQ6							TVP23				APL1	SVS1			BDH2	SVS1			GOR1	SVS1			EXO5	SVS1			1				1								1
SUL1	YIL055C	YDR286C	CCT8				COS5							UPF3				APL4				BET2				GYP7				FKS3
STF2	YHR182W	YDR161W	CDC19				COX5A							UTP11				APQ12				BIG1				HCM1				FTR1												1				1
SSE2	YHR175W-A	YDR115W	CPR1	SSE2			COX5B							WTM2				APS1				BIT61	SSE2			HLR1			YDR115W	GAC1	SSE2			1		1		1								1		1
SSA4	YHR079C-A	YDL130W-A	CPR6	SSA4			CPR3							YGP1	SSA4			APT1				BTN2				HTA1				GAD1				1				1								1
SSA1	YHR045W	YDL045W-A	CTH1	SSA1			CSI2	SSA1			1			YHR033W	SSA1			APT2				BUD20				HTB1				GAS1				1				1	1							1	1
SRT1	YHL008C	YDL027C	CTS1				CST9		YHL008C					YHR086W-A				ARA1				BUL1				HXK2				GAT2					1				1								1
SRL4	YGR273C	YDC1	CTT1				CTK3							YML100W-A				ARC18		YGR273C		CAB3				IRC22				GIC1					1												1
SRD1	YGR146C-A	YBR284W	CUP1-1		YGR146C-A		CTT1		YGR146C-A			1		YNL200C				ARC19		YGR146C-A	YBR284W	CAR1				IRR1				GIC2					1	1		1								1	1	1
SPG4	YGR121W-A	YBR238C	CUP1-2			YBR238C	CUE4							YPR063C				ARE1			YBR238C	CBP2				KCH1				GID8						1												1
SOL4	YGR109W-B	YBR056W	CWP1				CUZ1							ZWF1				ARG1				CBP4				KRE29		YGR109W-B		GIN4	SOL4	YGR109W-B		1	1					1						1	1	1	1
SLD7	YGL159W	YBR053C	CYB2				CWP1											ARH1				CCR4				KRE6				GLK1										1								1	1
SDS24	YGL101W	YBL081W	CYS4				CWP2		YGL101W									ARN2				CCS1				LCL1				GPP1					1					1		1				1	1	1	1
SAM3	YGL039W	YBL028C	DAL7		YGL039W		CYC7	SAM3	YGL039W			1						ARP5			YBL028C	CCT6				LCL2				GSY1				1	1	1			1	1				1		1	1	1
RRP8	YGL036W	XYL2	DDR2				DAL3											ARP7				CCT8				LSM4				GTT3								1						1		1		1	1
RPC31	YGL010W	XKS1	DED1				DDI2											ARP8				CCW12				MCD1				GYP7								1				1				1
ROM1	YFR035C	VTS1	DED81				DDR48											ARX1		YFR035C		CDC11				MID2				HCM1					1					1			1				1	1	1
RKI1	YER078W-A	VBA1	DSE1	RKI1			DER1											ASI3	RKI1			CDC24	RKI1			MNN1				HO				1				1								1
RGI1	YEN1	UTP8	DSE2	RGI1			DGR2											ASM4				CDC3				MNN5				HOR7				1						1						1		1	1
PSK1	YEL020C	UTP6	DSE4				DIA1		YEL020C									ASP3-1	PSK1		UTP6	CDC37			UTP6	MPT5				HSL1				1	1	1				1						1	1	1
PRX1	YEF1	UTP30	DUS4				DIB1											ASP3-2				CDS1				MSB2				HSL7										1								1	1
POR2	YDR042C	UTP25	ECL1				DIG1											ASP3-3				CHA1				NCA3				HSP104								1	1	1						1	1	1	1
PLB2	YCR100C	UTP21	ECM33	PLB2			DIS3											ATG15		YCR100C	UTP21	CHS7				NDD1				HSP150	PLB2			1	1	1		1		1				1		1	1	1
PIC2	YCR099C	UTP18	ECM34				DNF1	PIC2										ATG18				CIN1				NOP16				HSP30				1						1						1		1	1
PHM8	YCL026C-B	UTP14	EFB1				DOG2											ATG26				CIN2				NRM1				HSP32								1		1						1		1	1
PGM2	YBR089C-A	UTP10	EFT2	PGM2			DUS3											ATH1				CIT2				NUD1				HST2				1						1		1				1		1	1
PFK26	YBL059W	URB2	EGT2				DUT1											ATO2				CKS1				PCL1				HTA1										1								1	1
PES4	YAR029W	URA7	ELO1				ECM19											ATP11	PES4			CLA4				PCL2				HTB1				1				1	1	1						1	1	1	1
PBI2	YAR028W	URA10	ELO2				ECM21											ATP15				CLB1				PDR16				HTZ1									1								1
PAI3	YAK1	URA1	ELO3				EFB1											ATP22			URA1	CLB5				PDS1				HXK2						1				1			1				1	1
OMS1	WTM2	UBX6	ENB1				EFM3	OMS1								WTM2		ATP5				CNN1				PET54				IGD1				1						1				1		1		1	1
NTH2	WSC4	UBP11	ENO1				EGO4											ATR1			UBP11	COA1		WSC4		PET9				ILV5					1	1			1				1				1	1
NTH1	VPS28	UBC8	ENO2				EMC6											ATX1				COQ2				PEX28				IMG2								1								1
NSR1	VCX1	UBC11	ERG4	NSR1	VCX1		EMI2											AVT5				COX11				PPN1				IRC22				1	1			1								1	1
NSG1	VAM6	TSR1	ERO1				ENT5											AXL2				COX23				PRB1				IXR1								1		1				1		1		1	1
MXR2	UTR4	TRZ1	EXG1				ENV11											BBP1				COX9				PRY1				KCH1								1	1	1			1			1	1	1	1
MSY1	ULP2	TRM82	FAA3				EPS1											BEM2		ULP2	TRM82	CPR2	MSY1			PTH4				KRE6				1	1	1				1		1				1	1	1
MSC1	UGP1	TRM2	FCY2		UGP1		EST1		UGP1			1						BET2		UGP1		CPR6	MSC1	UGP1		PXL1				KTI11				1	1							1	1			1	1
MPC54	UBP9	TRM1	FES1	MPC54		TRM1	FAR10											BET3			TRM1	CST6			TRM1	RBA50				LAC1				1		1		1								1		1
MOH1	UBC4	TPK2	FKS1		UBC4		FBP1											BFR1	MOH1		TPK2	CTK2				RNR1				LEU4				1	1	1			1							1	1	1
MGT1	TOS3	TPK1	FSH1				FMP48			TPK1								BIL1				CUZ1				RNR4		TOS3		LSM4		TOS3			1	1			1	1		1	1	1		1	1	1
MAM1	TOS2	TOD6	FTR1				FOB1											BLS1				CWC21				SCW10		TOS2		LSM5		TOS2			1			1	1	1				1		1	1	1	1
LOH1	TIR4	TIF6	FUR1				FRT1											BMH2			TIF6	CWP1			TIF6	SCW4				MDG1						1		1	1	1						1	1	1
IZH4	TIP1	THI73	FUS3	IZH4	TIP1		FRT2											BNI1				CYC1				SIM1				MGA1		TIP1		1	1			1	1	1						1	1	1	1
ISM1	THS1	THI4	GAR1		THS1		GCV3											BNI4	ISM1			CYT2				SKG6				MID1				1	1				1	1		1				1	1	1	1
IGD1	THI6	TGS1	GCD11				GCY1											BOS1	IGD1			DAL82	IGD1			SKM1				MID2	IGD1			1					1	1		1				1	1	1	1
HXT2	TFB1	TDH1	GCV3			TDH1	GID7											BPH1			TDH1	DBF20	HXT2			SLM4				MIM2				1		1				1						1		1
HXK1	TAX4	TDA1	GDA1	HXK1			GIS4											BRR6		TAX4		DBP2	HXK1		TDA1	SNA2				MNN1				1	1	1		1						1		1	1	1
HSP82	TAD2	SYO1	GDH1	HSP82	TAD2		GLC3	HSP82			1							BRX1	HSP82			DEP1				SNR84				MNN5				1	1			1	1	1		1	1			1	1	1	1
HSP78	SSU1	SUE1	GDT1	HSP78			GLE1	HSP78			1				HSP78			BSC6				DGR1		SSU1		SOK2		SSU1		MPT5				1	1				1					1		1	1	1	1
HSP42	SSP2	STE14	GLK1	HSP42			GND2	HSP42			1							BUB1				DIB1				SPO20				MSB2				1								1				1
HSP26	SSO2	SSF1	GLN1	HSP26			GPD1	HSP26			1				HSP26			BUD13				DIF1		SSO2		SPT21				NCA3				1	1			1	1			1				1	1
HSP104	SPR1	SRP40	GPP1	HSP104			GPH1											BUD14			SRP40	DMA1				SPT8				NCE103	HSP104			1		1		1		1		1	1			1	1	1
HMT1	SPO19	SPS19	GPP2				GPT2											BUD16				DPL1				SRL1				NDD1								1				1				1
HMS2	SPL2	SPS100	GRE3	HMS2	SPL2		GRE3											BUD21	HMS2			DRE2	HMS2			SRS2				NQM1				1	1			1				1				1	1
GSY2	SPI1	SOL3	GUK1		SPI1		GRS2	GSY2										BUD3		SPI1		DRN1	GSY2			SSU1				NUD1		SPI1		1	1				1			1				1	1
GSP2	SPC105	SOF1	HAC1				GSY1			SOF1								BUD32		SPC105		DSC3				SVS1				OCH1					1	1				1							1	1
GSC2	SMA2	SOD2	HCM1				GSY2											BUD5			SOD2	DSD1			SOD2	SWE1				PCL1						1		1		1						1		1
GRE3	SLM1	SNO4	HEK2	GRE3			GUS1	GRE3			1				GRE3			BUL1				DST1				SWI4				PCL2				1						1						1		1	1
GPX1	SIZ1	SLX9	HHF1			SLX9	HAC1											BUL2				EAF7			SLX9	tA(AGC)P				PDC1						1						1		1		1		1
GPM2	SIS1	SEE1	HHF2		SIS1		HEM13		SIS1			1				SIS1		BXI1	GPM2			ECM19				tC(GCA)P2				PDR16				1	1			1	1							1	1
GPH1	SIP4	SEC53	HHT1		SIP4		HER1	GPH1	SIP4			1						CAB2				ECT1				THI22				PDX1				1	1					1			1	1		1	1	1	1
GOR1	SHC1	SCH9	HHT2				HGH1											CAF20				EFM4				TMA10	GOR1			PET54				1					1							1	1
GIS3	SGS1	SAM4	HIS1				HLJ1											CAF40				EFT2	GIS3			TOF1				PEX28				1						1		1				1		1	1
GDB1	SFG1	RSA3	HMO1				HNT1											CAP2				EGT2	GDB1			TOK1				PFD1				1				1		1						1		1	1
GCY1	SFC1	RRT14	HMS2				HPF1	GCY1										CAT8				EIS1			RRT14	TOS2				PGS1				1		1				1						1		1
GAS4	SEC20	RRS1	HMX1				HRB1											CBS1				ELO1				TOS3				PHD1									1	1							1	1	1
FRE6	SEC11	RRP9	HOM2				HSP12											CCA1				ELO2				TOS6				PLB2										1								1	1
FMP10	SCS7	RRP45	HOR7				HSP150											CCM1				END3				TSL1				PLB3
FLO11	RTN2	RRP15	HPT1				HSP26											CCR4				EPS1				UFE1				PMP2									1	1				1			1	1	1
FIT3	RTC3	RRP14	HSC82		RTC3		HSP30									RTC3		CCT4	FIT3	RTC3	RRP14	ERG10				UTH1				PPN1				1	1	1				1						1	1	1
EMI2	RSB1	RRP12	HSP10				HSP32	EMI2										CCT5		RSB1		ERG2				UTR2				PRK1				1	1					1		1	1			1	1	1	1
ECM8	ROY1	RRP1	HSP104				HSP33											CDA2				ERG5				VHR1				PRY1													1	1			1	1	1
DPH5	ROG3	RRN11	HSP12				HSP42											CDC10		ROG3		ERS1				YAR009C				PRY2					1				1	1							1	1	1
DLD1	RMD6	RPO41	HSP150				HSP60											CDC15	DLD1			ERV25		RMD6		YBL029C-A				PSA1	DLD1			1	1			1				1		1		1	1	1	1
DIA4	RIP1	RPF2	HSP26				HSP78			RPF2								CDC24		RIP1		ERV46				YBL029W				PST1					1	1				1							1	1
DCS2	RIM8	RPC82	HSP30				HSP82		RIM8									CDC3		RIM8	RPC82	ESS1				YDR115W				PTH4					1	1				1				1			1	1
DBP2	RIM15	RPC40	HSP42				HST2											CDC37				ETR1	DBP2			YDR132C				PTR2				1				1		1						1		1	1
CTP1	RGT1	RPC37	HSP60				HXT3											CDC39				FES1				YDR524C-B				PTR3								1								1
CTH1	RFX1	RPB5	HSP78	CTH1			HXT6		RFX1									CDC7				FET3				YDR524W-C				QDR2				1	1					1		1				1	1	1	1
COX5B	REV3	RPA34	HSP82				IDH2	COX5B										CDC73		REV3		FET4				YER158C				RAD16				1	1			1		1			1	1		1	1	1	1
COX26	RCN2	RPA135	HTA1				IKI1											CDH1			RPA135	FLO8				YER159C-A				RAX2						1				1								1
CIN2	RAD59	ROK1	HTA2			ROK1	IKS1											CEG1	CIN2			FMP52	CIN2			YGR027W-A				RBA50				1		1		1		1						1		1
CBP6	RAD54	RLP24	HTB2				IMG2											CHA1				FRA2				YGR109W-A				RCR1										1			1				1	1	1
CAT2	QCR6	RIX7	HTZ1				IRC22			RIX7								CHS3				FTR1		QCR6		YGR109W-B				RIB3					1	1				1							1	1
BNA4	QCR2	RIX1	HXK1				ISU2											CHS6				FUN12				YHL009W-A				RNR1										1				1				1	1
BLS1	PTR2	REX4	HXK2		PTR2		ISW1											CIN2	BLS1			GAL80				YHP1				RPL39		PTR2		1	1				1	1						1	1	1	1
BIO2	PSK2	RAS1	HXT5				KAP114			RAS1								CIN5		PSK2		GAT1				YKL096C-B				RPS22A					1	1			1	1							1	1
BDH2	PRR2	PYK2	ICS2				KAR1											CIS3				GCD11	BDH2			YKL097C				RPS5				1									1			1	1
BAT2	PPT2	PXR1	ILV2	BAT2			KNS1											CKS1		PPT2		GCN5				YLR297W				RTS3				1	1			1		1			1			1	1	1	1
BAP2	POP3	PWP1	ILV3	BAP2			KTR3	BAP2			1							CLB4				GCV1	BAP2			YML040W				SCW10				1						1						1		1	1
ATR1	POG1	PUF6	ILV5				LAM4											CLD1	ATR1	POG1	PUF6	GCV2				YML045W				SIM1				1	1	1		1	1	1						1	1	1
ATH1	PIN3	PTC6	IMD2				LCB5											CLF1	ATH1	PIN3		GDB1				YML045W-A				SIR2				1	1							1	1	1		1	1	1	1
ATG8	PIG1	PRY1	IMD3			PRY1	LEU1											CLN3				GDH2				YML100W-A			PRY1	SKG6			PRY1			1				1				1				1
ATG36	PHM7	PRP43	INA1				LST8											CLP1				GDH3				YMR051C				SKM1										1								1	1
ARO9	PHM6	PRM7	INM1		PHM6		MAL12											CMP2			PRM7	GDT1				YMR279C	ARO9			SML1				1	1	1		1		1						1	1	1
AQY2	PGU1	POX1	IRA2				MAL32											CMR3				GEX2				YNL284C-A				SNA2								1								1
AQR1	PEX18	POT1	IXR1				MCM2											COA6				GIC2				YOR338W				SNF11								1						1		1		1	1
ANT1	PEX11	POL5	IZH4				MCM22											COG6				GID8				YOX1				SOK2
YOL052C-A	PET130	PHO90	KAP122				MDH1											COQ5				GIN4				YPL257W-A				SOL4									1	1							1	1	1
YNR068C	PCF11	PET191	KAP123				MDJ1											COQ9				GIS3								SPI1												1				1
TSA2	ORM2	PET100	KAR2				MET10								TSA2			COR1		ORM2		GLC8								SPO20					1								1				1
STE2	NUC1	PCS60	KES1	STE2			MET12											COX6	STE2		PCS60	GLK1	STE2		PCS60					SPT21				1		1		1	1	1			1			1	1	1
NRG2	NQM1	PCL1	LAC1				MF(ALPHA)2			PCL1								COX9				GLT1	NRG2						PCL1	SRL1		NQM1	PCL1	1	1	1		1	1	1				1		1	1	1
MVB12	NHX1	PAU2	LIA1				MGA1											CPR2				GNP1								SSE2													1				1
MSC7	NGL1	OGG1	LST8				MHP1											CPR4		NGL1		GPA2		NGL1						SSN2					1					1			1				1	1	1
MAL32	NCA3	NSA2	LYS12				MIP1	MAL32										CPR8				GPD1			NSA2			NCA3		STE24		NCA3		1	1	1		1	1	1						1	1	1
INO1	MSH4	NRP1	MAD3				MNN10			NRP1								CRD1			NRP1	GPI16								SUT2						1		1	1	1			1			1	1	1
HO	MRM2	NOP8	MAE1				MRH1											CSC1				GPX2								SVS1	HO			1				1	1				1			1	1
HES1	MRK1	NOP2	MBF1				MRPL11											CSF1	HES1	MRK1		GRE2								SWE1				1	1			1		1		1				1	1	1	1
FMP16	MPT5	NOP16	MCH4				MRPL15											CSM3				GSH1						MPT5	NOP16	SWI4		MPT5			1	1						1				1	1	1
FIG1	MPC2	NOP15	MDJ1				MRPL17			NOP15								CSR1		MPC2	NOP15	GSY1								tA(AGC)P					1	1		1	1	1			1			1	1	1
BAR1	MND1	NOP12	MEP1	BAR1			MRPL22											CST9			NOP12	GSY2	BAR1							TFS1				1		1		1		1						1		1
	MMS21	NOG2	MES1				MRS4											CTA1		MMS21	NOG2	GTF1								THI12					1	1				1				1			1	1
	MMS2	NOG1	MET14				MRX1											CTF3				GTT3								TIP1										1			1				1	1	1
	MMF1	NOC4	MET6				MSC3									MMF1		CTF8			NOC4	GUT2		MMF1						TIR1					1	1			1	1			1				1	1
	MGA2	NOC3	MFA1				MSN4											CTT1				GYP7								tK(UUU)D									1	1							1	1	1
	MGA1	NOB1	MHP1				MST27		MGA1									CUE1		MGA1		GYP8								tK(UUU)P		MGA1			1								1				1
	MFG1	NNT1	MMP1				MTL1											CUE3		MFG1		HAP3								TMA10					1					1			1				1	1	1
	MET2	NMD3	MPC54				NCE101											CUP2				HEK2								TOS1										1								1	1
	MEK1	NCS2	MUP1				NOP15											CWC2				HEM15								TOS2
	MEH1	NAN1	NAM8				NPP2											CWH41		MEH1	NAN1	HIS2			NAN1					TOS3					1	1			1	1			1				1	1
	MDM30	MYO3	NCB2				NPT1											CWH43		MDM30		HIS4								TOS6					1					1							1	1	1
	MCH4	MUP1	NCE103		MCH4	MUP1	NRP1											CYB2			MUP1	HMO1			MUP1					TPO2					1	1								1			1	1
	MBR1	MTR3	NCL1				NSG2											CYC2				HMS2								TPO4										1			1				1	1	1
	MAL13	MSS2	NDE1				NTA1											CYS3				HNM1								TSL1
	LYS4	MRPS16	NHP6A				NTG2											CYS4			MRPS16	HOF1								URA4						1			1	1							1	1
	LST8	MRPL50	NIP1		LST8		NUP133		LST8			1				LST8		CYT2				HRT3								UTH1					1				1				1				1
	LSB1	MRPL39	NOP56				NUP85											DAD4				HSL7								UTR2									1				1				1
	LOT5	MRPL27	NSR1				OLA1											DAK1				HSP30								VHR1													1				1
	LDB18	MRPL23	OAC1				OMS1											DAL5		LDB18		HSP60		LDB18						VID30					1				1								1
	LDB17	MPP10	OLA1				OYE2											DAL80			MPP10	HUB1								VTC3						1				1								1
	KSP1	MPM1	OLE1				OYE3											DAL81				HUL5								YBL111C
	JLP1	MNN5	OPI10				PAC1											DAN1		JLP1		HXK1							MNN5	YBR071W			MNN5		1	1											1	1
	ITC1	MIS1	OPI11				PAP1											DBF20				HXT2								YCL042W
	IRC3	MIC14	OPI6				PAU12											DBP7				HXT4								YCR007C
	ILV3	MES1	OYE2		ILV3	MES1	PAU16											DCI1				ICE2		ILV3						YDR524C-B					1	1			1	1							1	1
	ICY1	MEP2	PAB1				PAU20											DCP2				IDS2								YDR524W-C									1	1							1	1	1
	ICS3	MEP1	PER33			MEP1	PAU6											DDI1		ICS3		IES1								YEH1					1	1			1	1							1	1
	HXT7	MCR1	PFK1				PBY1											DDI3			MCR1	IES5								YEH2						1												1
	HXT5	MAK16	PFK2		HXT5		PCA1											DED81				IES6			MAK16					YER010C					1	1				1							1	1
	HXK2	LUC7	PGK1		HXK2		PCL1											DEG1				IGD1						HXK2		YER187W		HXK2			1				1								1
	HUG1	LTV1	PGM2				PDC6											DET1				ILV3								YFL064C									1					1			1	1	1
	HSP31	LSG1	PHD1				PDR15											DHH1				ILV5								YGP1									1	1			1				1	1	1
	HSP30	LIA1	PHM6		HSP30	LIA1	PDR16		HSP30			1				HSP30		DIA2		HSP30		IMD2		HSP30						YGR079W		HSP30			1	1			1	1			1				1	1
	HPF1	LCP5	PHO11				PDX1		HPF1									DIB1		HPF1		IML3								YGR109W-A					1				1	1			1				1	1	1
	HOP2	KSH1	PHO12				PEX12											DID2			KSH1	IOC2								YGR109W-B						1			1								1	1
	HCH1	KRR1	PHO3				PEX32											DIG2			KRR1	IOC4								YGR111W						1				1			1				1	1
	GYP7	KRI1	PHO5				PGK1											DIS3		GYP7		IPP1		GYP7				GYP7		YGR161W-C		GYP7			1												1
	GTO1	KRE33	PHO84				PHO91											DJP1		GTO1		IRA2								YGR250C					1					1							1	1	1
	GTF1	KAP123	PHO89			KAP123	PIC2											DLD1		GTF1		IRC15		GTF1						YHL049C					1	1				1			1				1	1
	GLG2	IZH1	PIB1				PML1											DOP1				IRC7								YHP1									1	1							1	1	1
	GGC1	IRC18	PIL1				PMP3											DSC2				IST1								YIR035C									1	1							1	1	1
	GCG1	IPI3	PIR3				PNS1											DSC3				ISU1								YJL068C									1	1			1	1			1	1	1
	GAT4	IPI1	PKR1				POL30											DSE3				ISW1								YJL225C										1								1	1
	GAS2	IMP4	PLB1				POP1											DYN1				ISY1								YKL096C-B									1	1							1	1	1
	FUN19	IMP3	PLB2				POP7											EAF6				ITR1								YLR162W									1	1			1				1	1	1
	FRK1	IMG1	PMA1				PPE1											EAF7		FRK1	IMG1	IVY1								YLR194C					1	1											1	1
	FMP48	IMD4	PMT4				PPH3		FMP48							FMP48		ECL1				IXR1								YLR297W					1				1	1							1	1	1
	FMP41	HPM1	PNC1				PRE7											ECM13				IZH3								YLR462W									1	1							1	1	1
	FKS1	HOR2	PNS1		FKS1		PST2											ECM14		FKS1		JEM1								YLR464W					1												1
	FES1	HNM1	POM33		FES1		PTH4											ECM25				JID1		FES1	HNM1					YML083C					1	1							1				1	1
	FAT1	HIS6	POR1				PTR3											ECM31				KAP95								YML133C										1				1				1	1
	FAR3	HIM1	PPT1				PUT1											ECM34				KEL2								YMR105W-A													1				1
	ESBP6	HGH1	PRM5				RAS1			HGH1								ECM38				KRE6								YMR279C						1				1								1
	ELC1	HFD1	PRS1				RAS2											ECM4				LAG1								YNL115C
	ELA1	HCA4	PRY1				RBA50											ECM5				LAG2								YNL200C										1								1	1
	EEB1	HAS1	PRY3				RCK2											ECT1				LAM6								YNL320W									1	1				1			1	1	1
	EDC2	HAP5	PST1				RFX1											EFM2				LDB18								YOL038C-A										1								1	1
	ECM3	HAP4	PTR2				RIB3											EFM6			HAP4	LDS2								YOL162W						1												1
	ECM11	GUA1	PUF4				RIM8											EFR3				LEU9								YOP1										1								1	1
	ECL1	GTT1	PYC1		ECL1		RIX7											EHD3		ECL1		LSB6								YOR248W					1				1								1
	DUR3	GRX2	QCR10				ROD1											EKI1				LTE1								YOR338W									1					1			1	1	1
	DPM1	GPN3	RDN25-1				RPC17											ELO3				LYS21								YOR385W									1	1			1				1	1	1
	DOT6	GLC3	RGI1				RPD3			GLC3								ELP4			GLC3	MAE1								YOX1						1								1				1
	DMC1	GCD10	RKI1				RPF2											EMC3				MAK16								YPK2										1								1	1
	DMA2	GAP1	RNR1				RPL14B											EMC4				MAL11								YPL014W										1								1	1
	DJP1	GAL3	RNR4				RPN11											EMP24		DJP1		MBF1								YPR015C					1								1				1
	DIE2	FYV7	ROK1				RPS5											EMP65				MCA1								YPS3													1	1			1	1	1
	DID4	FUR1	RPL10			FUR1	RPS7B											ENT2				MCH5								YRF1-5						1				1			1	1			1	1
	DFG5	FUN14	RPL11B				RPS9A											ENV7				MDH1								YRO2
	DCI1	FRE7	RPL12A				RRI1											EPL1		DCI1		MED4								YSY6					1					1							1	1	1
	DAS1	FRE4	RPL12B				RRP3											ERG12				MET13								ZRT1
	DAL80	FRE3	RPL13A				RRP36											ERG24		DAL80		MET28													1									1			1	1	1
	CWH41	FRE1	RPL13B				RRT15											ERG8		CWH41		MET30													1				1								1
	CUR1	FMP46	RPL14A				RSM10											ERP4				MET4																	1					1			1	1	1
	CUP2	FMP33	RPL14B				RTC4											ERP6		CUP2		MET6													1				1								1
	CTT1	FMP25	RPL15A		CTT1		RTN1		CTT1			1				CTT1		ERR1		CTT1		MEU1													1					1							1	1	1
	CTR2	FMP21	RPL15B				RTS3											ERR2				MHP1																	1								1
	CST6	FEN2	RPL16A				SAE2											ERR3				MIP1		CST6											1									1			1	1	1
	CRR1	FAL1	RPL16B				SAH1											ERV1				MIR1																		1								1	1
	CRC1	ETR1	RPL17A				SAM2											ERV41				MMF1			ETR1											1												1
	COX8	ESF2	RPL17B				SAM3											ERV46			ESF2	MMS1														1				1								1
	COX6	ERR3	RPL18A				SAS10											ESF2		COX6	ERR3	MNN11													1	1				1							1	1
	COX5A	ENP2	RPL18B				SCO2		COX5A									ESP1				MPH1													1					1							1	1	1
	COS9	ENP1	RPL19A				SCP1											EST1				MPS2																		1			1				1	1	1
	CIN5	ENO1	RPL19B			ENO1	SCW10											ETP1		CIN5		MRP2													1	1			1	1				1			1	1
	CIN4	ENB1	RPL1A			ENB1	SEN15											FAA3				MRPL13														1			1	1							1	1
	CDD1	EMI5	RPL1B				SFK1											FCY21				MRPL8
	CDC8	EMG1	RPL20A				SFM1											FET3				MRS1																		1								1	1
	CDC26	EFM2	RPL20B				SGA1											FHL1			EFM2	MRS2														1				1			1				1	1
	CCS1	EDS1	RPL21A		CCS1		SHQ1											FIG2				MRS4		CCS1											1					1							1	1	1
	CAB2	ECM4	RPL21B				SIM1											FIR1		CAB2	ECM4	MSC1													1	1											1	1
	BYE1	ECM15	RPL22A				SIP4											FIT2				MSY1
	BUD8	ECM1	RPL22B				SIS1											FIT3				MTQ1																		1								1	1
	BTN2	DSF1	RPL23A		BTN2		SKG3											FKS1				MUP1		BTN2											1								1				1
	BSC5	DSE2	RPL23B			DSE2	SKM1											FKS3				MXR1														1												1
	BOP2	DRS1	RPL24A				SKP2		BOP2									FLO8				NAN1													1					1			1				1	1	1
	BIT2	DPH1	RPL24B				SKS1											FMP40				NCE103																		1								1	1
	BAG7	DIT1	RPL25				SMM1											FPR2				NCP1																					1				1
	AVT6	DIP2	RPL26A				SNA2											FPR3				NDC1																	1	1							1	1	1
	AVO2	DIM1	RPL26B				SNR18											FRE5				NFI1																		1								1	1
	ATP20	DHR2	RPL27A				SNX4											FRK1				NGL1																	1	1							1	1	1
	ATP14	DDR48	RPL28				SOF1			DDR48							DDR48	FSF1				NRG2														1				1								1
	ATG29	DBP9	RPL29				SPO21		ATG29									FSH3				NRM1													1					1			1	1			1	1	1
	ASR1	DBP8	RPL2A				SPO24											FUI1				NSA2																		1								1	1
	ASA1	DBP7	RPL2B				SRF1											FUM1			DBP7	NTA1														1				1			1				1	1
	ARO80	DAS2	RPL3				SSA1											FUN12				NTC20																		1								1	1
	ARG1	CTR1	RPL30		ARG1		SSC1											FUN26		ARG1		NTG2		ARG1								ARG1			1				1								1
	AQY1	CSI2	RPL31A				SSY1			CSI2								FYV12				NUG1											CSI2			1								1				1
	APC11	CRG1	RPL32				SVL3											FYV4				OAC1																		1				1				1	1
	ANS1	COX17	RPL33A				TAH11											GAA1				OAR1																	1								1
	ALF1	COA4	RPL33B				TAZ1											GAC1				OCA5																	1	1							1	1	1
	ALD2	CNL1	RPL34A		ALD2		TCB1											GAL11				OM14													1									1			1	1	1
	AHC1	CLN1	RPL34B				TDH3											GCD6				OM45							CLN1				CLN1			1							1				1	1
	AHA1	CIT3	RPL36B		AHA1		tE(UUC)E1											GCD7				OPT1													1				1								1
	ADY4	CIC1	RPL37A				TFB3											GCV2		ADY4		OPT2													1				1	1			1				1	1	1
	ADR1	BUD21	RPL38				tG(GCC)P2											GEM1			BUD21	ORT1											BUD21			1			1				1				1	1
	ADH6	BRX1	RPL40A				THI7											GEX1			BRX1	OSH2		ADH6											1	1				1			1				1	1
	ACO2	BRN1	RPL42A				TIR1											GEX2				OST2
	ABM1	BNA2	RPL42B				TOM22											GIP3				OXA1																						1				1	1
		BMT2	RPL43A				TOP3			BMT2								GIP4				OYE2														1				1								1
		BFR2	RPL4A				TOS8											GLC3				PAH1																		1								1	1
		ATG22	RPL4B				TPI1											GLK1				PAR32
		ASP1	RPL5				TPK1											GLN3				PAU9																		1								1	1
		ARA1	RPL6A				TPO4											GLO3			ARA1	PBS2														1												1
		APT1	RPL6B				TRE2											GNA1			APT1	PCS60														1				1								1
		AMS1	RPL7B				TRP4											GPA2				PDR11
		ALP1	RPL8A				TSL1											GPI10				PDR5
		AIR1	RPL8B				TUB2											GPI13				PDR8																		1								1	1
		AIM17	RPL9B			AIM17	TVP23			AIM17			1					GPI14				PER1														1				1								1
		AGX1	RPN4				TVP38											GPI17				PET112
		AGP2	RPP0				UBA4											GPM2				PET122																		1								1	1
		ADD37	RPP1A				UCC1			ADD37								GRH1				PET123														1												1
		ACN9	RPP2A				UGO1											GRR1				PEX12
		AAH1	RPP2B				UGP1											GRX5				PEX6																		1								1	1
			RPS0A				UGX2											GSF2				PGA2
			RPS0B				UIP4											GTF1				PGK1
			RPS10A				UPF3											GTO1				PHA2
			RPS10B				UPS2											GTR2				PHO2
			RPS12				VAB2											GUF1				PHO81
			RPS13				VAM10											GYP7				PHO92
			RPS14A				VHR1											GYP8				PIN4
			RPS15				VHT1											HAL5				PIR1
			RPS16B				VPS33											HAP1				PKH3
			RPS18A				VPS60											HAP4				PKP1
			RPS19A				WHI4											HEM13				PMP2
			RPS19B				WRS1											HEM14				POP1
			RPS1A				XBP1											HEM15				PPN1
			RPS1B				YAE1											HEM25				PRE8
			RPS2				YAL065C											HES1				PRP16
			RPS20				YAT1											HFA1				PRP4
			RPS21A				YBL044W											HHF1				PRY2
			RPS21B				YBL111C											HHF2				PSR1
			RPS22A				YBR085C-A											HHO1				PTA1
			RPS22B				YBR139W											HHT1				PTK1
			RPS23A				YCG1											HIF1				PTK2
			RPS25A				YCT1											HIR2				PUT4
			RPS25B				YDL114W											HIR3				PWP2
			RPS26A				YDR089W											HIS5				PYC1
			RPS26B				YDR132C											HMLALPHA1				QCR6
			RPS28B				YDR182W-A											HMRA1				RAD16
			RPS29A				YDR249C											HMRA2				RAD4
			RPS29B				YDR391C											HMS2				RAD51
			RPS30B				YDR524C-B											HOM3				RAD52
			RPS31				YDR524W-C											HOR7				RAD6
			RPS4A				YEH1											HPA3				RGD2
			RPS4B				YEL020C											HPC2				RIB1
			RPS5				YFL065C											HPF1				RKI1
			RPS6A				YFR057W											HRT1				RMD6
			RPS6B				YGL039W											HSC82				RNA14
			RPS7B				YGL101W											HSE1				RNH203
			RPS8A				YGP1											HSH49				RNH70
			RPS8B				YGR054W											HSL1				RNR1
			RPS9A				YGR146C-A											HSP12				ROX3
			RPS9B				YGR161W-C											HSP150				RPB11
			RRT15				YHL008C											HSP30				RPI1
			RTC3				YHP1											HSP82				RPL10
			SAD1				YHR007C-A											HST1				RPL12A
			SAM1				YHR202W											HST2				RPL13A
			SCW11				YIL077C											HUL5				RPL13B
			SDD3				YIL089W											HVG1				RPL15B
			SDH3				YIP3											HXT10				RPL16A
			SGT2				YJL052C-A											HXT14				RPL17B
			SHM2				YJL068C											HXT16				RPL19B
			SHO1				YJL133C-A											HXT9				RPL20B
			SIM1				YJR096W											HYP2				RPL21B
			SIP4				YKL050C											IAH1				RPL23B
			SIS1				YKL063C											ICS3				RPL29
			SLC1				YKL068W-A											ICY2				RPL31B
			SLX9				YKL077W											IDP1				RPL33A
			SNR18				YKL091C											IES5				RPL9A
			SNR44				YKL096C-B											IGD1				RPN11
			SNR59				YLL058W											ILS1				RPN4
			SPC110				YLL066C											IMG1				RPS0A
			SPE3				YLL067C											IMP1				RPS10A
			SPI1				YLR031W											IMP2				RPS10B
			SPL2				YLR108C											INA1				RPS11A
			SRL1				YLR149C											INA17				RPS11B
			SRO9				YLR152C											INH1				RPS17A
			SSA1				YLR159W											INO2				RPS17B
			SSA2				YLR162W											INO80				RPS18B
			SSA3				YLR326W											INP52				RPS1B
			SSA4				YLR345W											IOC2				RPS21B
			SSB2				YLR446W											IOC3				RPS23B
			SSC1				YML007C-A											IPL1				RPS24A
			SSE1				YML100W-A											IPP1				RPS26B
			SSE2				YMR018W											IPT1				RPS30B
			SSH1				YMR105W-A											IQG1				RPS4A
			SST2				YMR262W											IRC10				RPS4B
			STD1				YMR279C											IRC15				RPS6B
			STE2				YMR316C-A											IRC6				RPS7A
			STI1				YNL058C											ISD11				RPS7B
			STM1				YNL122C											ISM1				RPS9B
			STP4				YNL146W											ISW1				RRT14
			SUN4				YNL193W											IZH3				RRT15
			TAD2				YNL194C											JHD1				RSE1
			TBF1				YNL234W											JJJ2				RSF2
			TDH1				YNR014W											JLP1				RTN1
			TEF2				YOL164W-A											JLP2				RTT105
			TEF4				YOP1											KAP95				RTT106
			THS1				YOR385W											KAR2				RUP1
			TIF1				YPL014W											KAR3				SAP155
			TIF2				YPL038W-A											KDX1				SCS2
			TIP1				YPL245W											KEL1				SCY1
			TKL1				YPL264C											KEL2				SDH2
			TMA10				YPR159C-A											KGD1				SEC62
			TMA19				YRF1-3											KHA1				SEG2
			TNA1				YRF1-7											KIN2				SFB2
			TOS1				YSF3											KIN28				SGA1
			TOS6															KIP1				SGT2
			TPI1															KIP2				SHM2
			TRM1															KNS1				SIC1
			TSL1															KRE1				SIM1
			TYE7															KRR1				SIN3
			TYW1															KRS1				SKS1
			UBC4															KSH1				SLX9
			UBI4															KTI11				SMT3
			UGA1															KTI12				SNA4
			UGP1															KTR1				SOD1
			UTP22															KTR3				SOD2
			VAN1															KTR5				SOL1
			VAS1															KTR6				SPO14
			VBA4															LAM1				SPO24
			VCX1															LAM4				SRB2
			VMA1															LAM5				SRX1
			VMA3															LAS1				SSC1
			VPS62															LCB5				SSE2
			VRG4															LCL1				SSO2
			VTC1															LDB18				SSU1
			VTC3															LEM3				STE2
			VTC4															LHP1				STH1
			YAP1															LIN1				STP3
			YAR010C															LOS1				STS1
			YAR075W															LPD1				SUR7
			YBL005W-A															LPL1				SVS1
			YBL077W															LSB6				SWC3
			YBL111C															LSM6				SWC7
			YBR012W-A															LST7				SWT21
			YBR089W															LYP1				SYG1
			YBR238C															LYS20				TAH11
			YCL020W															LYS9				TCB2
			YCR013C															MAC1				TDA1
			YDJ1															MAD3				TDH2
			YDL180W															MAG1				TFC7
			YDL228C															MAP1				TIF6
			YDR034C-C															MATALPHA1				TIM54
			YDR098C-A															MCH1				TIR1
			YDR154C															MCK1				TMA10
			YDR170W-A															MCM6				TOA1
			YDR210W-A															MCM7				TOP3
			YDR222W															MCP1				TPD3
			YDR261C-C															MCP2				TPI1
			YDR316W-A															MCR1				TPS1
			YDR365W-A															MCX1				TPT1
			YEF3															MDM1				TRM1
			YER137C-A															MDM30				TRS33
			YER159C-A															MDM31				TRX2
			YFL002W-B															MDM35				TSA1
			YGL039W															MDM36				TSC3
			YGL102C															MDV1				TUL1
			YGP1															MED7				UBA2
			YGR027W-A															MEH1				UBC6
			YGR038C-A															MET10				UBI4
			YGR146C-A															MET16				UBP5
			YGR160W															MET31				UBP7
			YGR161C-C															MET32				UBX5
			YGR161W-A															MET5				UBX7
			YGR210C															MFB1				UGP1
			YGR250C															MFG1				UIP4
			YGR259C															MGA1				UME6
			YHR020W															MGE1				URB1
			YHR214C-C															MGR2				UTP13
			YJL144W															MHT1				UTP6
			YJL152W															MIG2				UTR1
			YJR015W															MIM1				UTR2
			YJR026W															MIR1				VHS2
			YJR028W															MIT1				VID24
			YKL030W															MKK1				VID28
			YLR076C															MLP1				VID30
			YLR157C-A															MMS21				VMA10
			YLR179C															MMT1				VMA8
			YLR227W-A															MNE1				VMR1
			YLR256W-A															MNN1				VPS36
			YLR339C															MNN11				VPS51
			YLR410W-A															MNN2				WSC4
			YMC2															MNP1				YAF9
			YML040W															MNS1				YAR010C
			YML045W															MNT2				YAR035C-A
			YML045W-A															MOB1				YAR064W
			YMR046C															MOG1				YAR075W
			YMR051C															MOH1				YAT1
			YNL146W															MON2				YBL100W-C
			YNL284C-A															MOT2				YBR012W-A
			YOL014W															MPC1				YBR012W-B
			YOL103W-A															MPC2				YBR085C-A
			YOP1															MPE1				YBR090C
			YOR192C-A															MPH1				YBR219C
			YOR248W															MPP10				YBR230W-A
			YOR277C															MRE11				YCR108C
			YPK3															MRF1				YDL038C
			YPL197C															MRK1				YDL073W
			YPL257W-A															MRPL11				YDR186C
			YRO2															MRPL13				YDR210W
			ZEO1															MRPL9				YDR387C
			ZPR1															MRPS16				YDR476C
			ZRC1															MRPS18				YEH1
																		MRPS28				YEL008W
																		MRPS8				YER137C
																		MRX10				YER138C
																		MRX6				YER152C
																		MSB3				YER156C
																		MSH1				YER188C-A
																		MSI1				YFR012W-A
																		MSN1				YFR057W
																		MSS11				YGL052W
																		MTC6				YGL242C
																		MTF2				YGL262W
																		MTL1				YGR130C
																		MTM1				YHB1
																		MTQ1				YHL015W-A
																		MUM2				YHP1
																		MUP1				YHR007C-A
																		MYO2				YHR131C
																		NAN1				YHR202W
																		NBA1				YHR213W-B
																		NCE102				YHR214C-B
																		NCL1				YIL024C
																		NCS6				YIL046W-A
																		NDD1				YIR016W
																		NDJ1				YJL107C
																		NGL1				YJL213W
																		NGL2				YJR027W
																		NGL3				YJR028W
																		NHA1				YJR029W
																		NIP7				YJR115W
																		NKP2				YKU70
																		NMT1				YLR042C
																		NNF2				YLR108C
																		NOC4				YLR125W
																		NOG2				YLR154C-G
																		NOP12				YLR162W
																		NOP15				YLR352W
																		NOP6				YLR361C-A
																		NOP7				YLR415C
																		NPA3				YLR460C
																		NPL6				YML007C-A
																		NPP1				YML039W
																		NPP2				YML045W
																		NPR1				YML053C
																		NPR2				YML083C
																		NRP1				YML100W-A
																		NSA1				YMR051C
																		NSE5				YMR122W-A
																		NST1				YMR253C
																		NTF2				YMR272W-B
																		NTG2				YMR317W
																		NUP1				YNL095C
																		NUP188				YNL108C
																		NUP42				YNL134C
																		NYV1				YNL144C
																		OAZ1				YNL277W-A
																		OLA1				YNR014W
																		OM14				YNR062C
																		OPI10				YOL029C
																		OPT1				YOL097W-A
																		OPY1				YOL150C
																		ORC6				YOL163W
																		ORM2				YOL166W-A
																		ORT1				YOR062C
																		OST3				YOR225W
																		OSW5				YOR248W
																		OXA1				YOR289W
																		PAD1				YOR385W
																		PAH1				YOX1
																		PAU15				YPL038W-A
																		PAU16				YPP1
																		PAU20				YPR202W
																		PAU21				YPS1
																		PAU22				YTP1
																		PBP2				ZEO1
																		PBP4
																		PCS60
																		PDR1
																		PDR11
																		PDR18
																		PDR5
																		PDX3
																		PEP3
																		PES4
																		PET10
																		PET494
																		PET9
																		PEX12
																		PEX14
																		PEX17
																		PEX21
																		PEX3
																		PEX30
																		PEX34
																		PEX4
																		PGM1
																		PHB1
																		PHD1
																		PHO11
																		PHO12
																		PHO23
																		PHO3
																		PHO4
																		PHO5
																		PHO8
																		PHO81
																		PHO89
																		PIB2
																		PIH1
																		PIN3
																		PIS1
																		PKH1
																		PKH3
																		PKP1
																		PKR1
																		PLB3
																		PLC1
																		PLP1
																		PMC1
																		PML39
																		PMP2
																		PMP3
																		PMT5
																		PMT6
																		POB3
																		POG1
																		POP2
																		POP8
																		PPG1
																		PPM2
																		PPR1
																		PPT2
																		PRB1
																		PRC1
																		PRE10
																		PRE5
																		PRM10
																		PRM7
																		PRM9
																		PRO1
																		PRP11
																		PRP2
																		PRP28
																		PRP5
																		PRS1
																		PRT1
																		PRY2
																		PSK1
																		PSK2
																		PSO2
																		PUF6
																		PUG1
																		PUN1
																		PYC1
																		QCR10
																		QCR8
																		QCR9
																		QDR1
																		QDR2
																		QRI7
																		RAD7
																		RAD9
																		RAV2
																		RAX1
																		RBD2
																		RBL2
																		RCF1
																		RDH54
																		REC114
																		RET1
																		RET2
																		RET3
																		REV3
																		RFS1
																		RHO4
																		RHO5
																		RIB5
																		RIM1
																		RIM13
																		RIM20
																		RIM8
																		RIP1
																		RIT1
																		RKI1
																		RKM1
																		RKM5
																		RLF2
																		RLI1
																		RMP1
																		RMT2
																		RNA1
																		RNA15
																		ROG3
																		ROX1
																		RPA135
																		RPA43
																		RPB11
																		RPC82
																		RPD3
																		RPL10
																		RPL12A
																		RPL16B
																		RPL17A
																		RPL18B
																		RPL19A
																		RPL19B
																		RPL21A
																		RPL23A
																		RPL25
																		RPL28
																		RPL30
																		RPL32
																		RPL33B
																		RPL35A
																		RPL38
																		RPL39
																		RPL40A
																		RPL43A
																		RPL43B
																		RPL6B
																		RPL7A
																		RPL7B
																		RPN3
																		RPN5
																		RPN6
																		RPN8
																		RPP1
																		RPP1B
																		RPS0A
																		RPS0B
																		RPS10A
																		RPS10B
																		RPS11B
																		RPS12
																		RPS16A
																		RPS19A
																		RPS19B
																		RPS1B
																		RPS20
																		RPS21B
																		RPS27A
																		RPS3
																		RPS4A
																		RPS6B
																		RPS7A
																		RPS7B
																		RPT3
																		RRN6
																		RRP14
																		RRP36
																		RRP42
																		RRT13
																		RSB1
																		RSC1
																		RSE1
																		RSM22
																		RSM27
																		RTC3
																		RTC4
																		RTN1
																		RTS3
																		RTT102
																		SAC3
																		SAC6
																		SAL1
																		SAM37
																		SBE2
																		SBH2
																		SBP1
																		SCD6
																		SCJ1
																		SCL1
																		SCP1
																		SCW10
																		SDD1
																		SDD2
																		SDD4
																		SDH2
																		SDH3
																		SEA4
																		SEC14
																		SEC16
																		SEC17
																		SEC18
																		SEC27
																		SEC3
																		SEC31
																		SEC4
																		SEC63
																		SEC66
																		SED1
																		SEG1
																		SEN2
																		SET1
																		SET4
																		SGE1
																		SGF11
																		SGN1
																		SHE10
																		SHH4
																		SHM2
																		SHO1
																		SHR3
																		SIC1
																		SIP3
																		SIP5
																		SIR1
																		SIR2
																		SIW14
																		SKG1
																		SKI6
																		SKI8
																		SKO1
																		SLG1
																		SLY41
																		SMF3
																		SNF7
																		SNQ2
																		SNR37
																		SNR40
																		SNR55
																		SNR57
																		SNR61
																		SNT2
																		SNU114
																		SNU71
																		SNX3
																		SNZ1
																		SOD2
																		SOK2
																		SOL2
																		SPA2
																		SPC1
																		SPC105
																		SPC24
																		SPC3
																		SPC42
																		SPC72
																		SPC97
																		SPC98
																		SPE2
																		SPG1
																		SPI1
																		SPO1
																		SPO12
																		SPO14
																		SPO20
																		SPO7
																		SPO73
																		SPR2
																		SPR3
																		SPT14
																		SPT16
																		SPT20
																		SPT21
																		SPT5
																		SQT1
																		SRP14
																		SRP21
																		SRP40
																		SSK2
																		SSK22
																		SSL1
																		STD1
																		STE12
																		STE18
																		STE2
																		STE7
																		STL1
																		STN1
																		STP2
																		STT3
																		SUA5
																		SUN4
																		SVF1
																		SVS1
																		SWA2
																		SWC7
																		SWI3
																		SWT1
																		SYN8
																		TAF11
																		TAF5
																		TAF6
																		TAF7
																		TAF9
																		TAM41
																		TAN1
																		TAX4
																		TBS1
																		TDH1
																		TEC1
																		TEL2
																		TEM1
																		TFG2
																		THI20
																		THO1
																		THP2
																		THR1
																		TIF4631
																		TIF5
																		TIF6
																		TIM10
																		TIM18
																		TIM44
																		TIP41
																		TLG2
																		TMA16
																		TMT1
																		TOM22
																		TOM7
																		TOP3
																		TOR2
																		TOS4
																		TPK2
																		TPM2
																		TPP1
																		TPS1
																		TPS2
																		TPS3
																		TRE2
																		TRM1
																		TRM10
																		TRM112
																		TRM13
																		TRM82
																		TRR2
																		TRS120
																		TRX1
																		TSC11
																		TSL1
																		TUB1
																		TUM1
																		TVP18
																		TYR1
																		TYW1
																		UBA4
																		UBC6
																		UBC7
																		UBC9
																		UBI4
																		UBP11
																		UBP16
																		UBP2
																		UBP5
																		UBP7
																		UBR1
																		UBX5
																		UBX7
																		UFE1
																		UGA4
																		UGP1
																		UGX2
																		ULI1
																		ULP2
																		UME1
																		UPC2
																		UPS1
																		URA1
																		URA3
																		UTP20
																		UTP21
																		UTP5
																		UTP6
																		UTR2
																		VAC14
																		VAC7
																		VAN1
																		VBA2
																		VBA3
																		VMA1
																		VMA10
																		VMA13
																		VMA16
																		VMA21
																		VMA4
																		VMS1
																		VPS21
																		VPS24
																		VPS27
																		VPS3
																		VPS41
																		VPS55
																		VPS62
																		VPS64
																		VPS71
																		VTC2
																		WHI3
																		YAE1
																		YAF9
																		YAL037C-A
																		YAL037W
																		YAL044W-A
																		YAL064W
																		YAP1801
																		YAP1802
																		YAR064W
																		YAR075W
																		YAT1
																		YBL028C
																		YBL029C-A
																		YBL029W
																		YBL100W-B
																		YBL111C
																		YBR062C
																		YBR063C
																		YBR071W
																		YBR072C-A
																		YBR139W
																		YBR182C-A
																		YBR197C
																		YBR238C
																		YBR284W
																		YBR298C-A
																		YCK3
																		YCL001W-B
																		YCL002C
																		YCL068C
																		YCR007C
																		YCR043C
																		YCR100C
																		YDJ1
																		YDL012C
																		YDL114W
																		YDL121C
																		YDL129W
																		YDL159W-A
																		YDL176W
																		YDL180W
																		YDL211C
																		YDL241W
																		YDR061W
																		YDR090C
																		YDR109C
																		YDR169C-A
																		YDR182W-A
																		YDR186C
																		YDR222W
																		YDR338C
																		YDR366C
																		YDR415C
																		YEF3
																		YER039C-A
																		YER079W
																		YER137C
																		YER158C
																		YET1
																		YFH1
																		YFL040W
																		YFR035C
																		YFT2
																		YGL117W
																		YGL262W
																		YGR017W
																		YGR035W-A
																		YGR045C
																		YGR053C
																		YGR127W
																		YGR146C-A
																		YGR168C
																		YGR174W-A
																		YGR204C-A
																		YGR210C
																		YGR240C-A
																		YGR250C
																		YGR266W
																		YGR273C
																		YHB1
																		YHC1
																		YHK8
																		YHL044W
																		YHR020W
																		YHR033W
																		YHR050W-A
																		YHR078W
																		YHR086W-A
																		YHR112C
																		YHR127W
																		YHR140W
																		YHR214C-B
																		YHR214C-C
																		YHR214C-D
																		YIL029C
																		YIL077C
																		YIL102C
																		YIR014W
																		YIR018C-A
																		YJL016W
																		YJL052C-A
																		YJL132W
																		YJL136W-A
																		YJL144W
																		YJL218W
																		YJR011C
																		YJR079W
																		YJR096W
																		YJR149W
																		YJU2
																		YKL018C-A
																		YKL023W
																		YKL050C
																		YKL071W
																		YKL151C
																		YKR011C
																		YKR104W
																		YKT6
																		YLR042C
																		YLR046C
																		YLR050C
																		YLR152C
																		YLR154C-H
																		YLR177W
																		YLR179C
																		YLR225C
																		YLR285C-A
																		YLR342W-A
																		YLR352W
																		YLR406C-A
																		YLR446W
																		YLR460C
																		YMC1
																		YME2
																		YML007C-A
																		YML020W
																		YML054C-A
																		YML079W
																		YML100W-A
																		YMR027W
																		YMR034C
																		YMR090W
																		YMR1
																		YMR102C
																		YMR144W
																		YMR160W
																		YMR175W-A
																		YMR187C
																		YMR230W-A
																		YMR242W-A
																		YMR247W-A
																		YMR262W
																		YMR31
																		YMR310C
																		YMR315W
																		YNL011C
																		YNL019C
																		YNL033W
																		YNL115C
																		YNL165W
																		YNL181W
																		YNL217W
																		YNL234W
																		YNR040W
																		YOL024W
																		YOL038C-A
																		YOL057W
																		YOL155W-A
																		YOP1
																		YOR008C-A
																		YOR032W-A
																		YOR093C
																		YOR302W
																		YOR338W
																		YOR365C
																		YOS9
																		YPL038W-A
																		YPL113C
																		YPL119C-A
																		YPL150W
																		YPL199C
																		YPL216W
																		YPL245W
																		YPL260W
																		YPL264C
																		YPL278C
																		YPQ1
																		YPR015C
																		YPR063C
																		YPR071W
																		YPR089W
																		YPR114W
																		YPR127W
																		YPR148C
																		YPR174C
																		YPR196W
																		YPS3
																		YPT11
																		YRB2
																		YSR3
																		YTA12
																		ZDS2
																		ZPR1
																		ZRG17
																		ZRT1
[truncated: 56 more columns]
