# Supplementary material for: Thermotolerant yeasts selected by adaptive evolution express heat stress response at 30 °C
Source: Sci Rep. 2016 May 27;6:27003. doi: 10.1038/srep27003 (PMC4882594; doi:10.1038/srep27003)
Supplement: Supplementary Dataset 3 [file srep27003-s4.xls]

## Sheet: Gibney 2013
																											66					57					43
ORF	Name	Barcode Used	Significant	0min-barcode counts	0min-CFU	0min-freq	3min-freq	6min-freq	9min-freq	12min-freq	15min-freq	Death Rate	p-value	R-squared		154	No Genes102	No Genes102	272	No Genes154	No Genes154	287	No Genes124	No Genes124		154	No Genes102	No Genes102			272	No Genes154	No Genes154			287	No Genes124	No Genes124
YGR240C	PFK1	DOWN	YES	211	64.81	6e-05	7.37e-05	3.19e-06	n/a	1.82e-06	4.61e-07	-28.98	0	0.877		YVH1			ZRG8	ZRG8	1.34	ZRT1	ZRT1	-1.28	1	TPS2	TPS2	-24.72	1.60663		PIN3	PIN3	-10.88	1.04706		LIA1	LIA1	-7.9	-0.9		YVH1	-1.84761	ZRT1	2.03275	ZRG8	0.524132
YDR074W	TPS2	DOWN	YES	421	129.28	0.00012	0.000246	9.37e-05	8.38e-05	8.66e-06	2.3e-06	-24.72	0	0.786		YRO2	YRO2	-0.24	ZIP2	ZIP2	-0.49	ZRC1	ZRC1	1.33	2	PRX1	PRX1	-17.23	1.63544		RIM15	RIM15	-6.92	0.734479		SEE1	SEE1	-7.3	-0.7		YRO2	3.35451	ZRC1	-0.55376	ZIP2	0.865707
YDR017C	KCS1	DOWN	YES	149	45.77	4.24e-05	3.87e-05	1.37e-05	1.68e-05	5.24e-06	1.61e-06	-18.26	0.00028	0.897		YOR192C-C			YRA2	YRA2	0.66	YTM1			3	HSP104	HSP104	-14.82	1.88903		RFX1	RFX1	-6.57	0.800367		YBL081W	YBL081W	-6.2	-0.7		YOR192C-C	1.76371	YTM1	-0.98268	YRA2	-0.5631
YBL064C	PRX1	DOWN	YES	144	44.24	4.1e-05	3.74e-05	4.52e-05	1.13e-05	7.97e-06	2.07e-06	-17.23	0.00034	0.841		YOR052C	YOR052C	-1.18	YPL257W			YSP3	YSP3	0.67	4	FMP10	FMP10	-7.45	0.682477		ICS3	ICS3	-5.3	-0.53629		SPS100	SPS100	-5.9	0.7		YOR052C	1.35587	YSP3	0.647572	YPL257W	0.604399
YJL175W	YJL175W	UP	YES	315	68.46	6.34e-05	4.11e-05	5.71e-05	1.29e-05	1.54e-05	3.44e-06	-15.68	0.00056	0.822		YOL038C-A			YPL071C	YPL071C	1.29	YSC84			5	MXR2	MXR2	-3.97	0.863181		YLR179C	YLR179C	-4.13	0.570312		HIM1	HIM1	-5.5	0.7		YOL038C-A	1.17433	YSC84	0.843928	YPL071C	0.532451
YLL026W	HSP104	DOWN	YES	1237	379.94	0.000352	0.000297	0.000206	8.81e-05	4.94e-05	3.34e-05	-14.82	0.00062	0.967		YNL277W-A			YOR338W	YOR338W	0.96	YPS6	YPS6	-0.18	6	GSC2	GSC2	-3.9	2.08678		WSC4	WSC4	-3.95	-1.17093		YME2	YME2	-3.9	0.6		YNL277W-A	1.71897	YPS6	1.18498	YOR338W	1.26038
YKR055W	RHO4	UP	YES	1933	420.12	0.000389	0.000259	0.000235	0.000132	0.000102	3.54e-05	-12.66	0.00111	0.921		YMR196W	YMR196W	-0.11	YOR298C-A			YPQ2			7	IZH4	IZH4	-3.3	1.3944		RTC3	RTC3	-3.85	2.23366		IMD4	IMD4	-3.5	-1		YMR196W	2.11626	YPQ2	-0.57371	YOR298C-A	0.722133
YGL229C	SAP4	DOWN	YES	579	177.88	0.000165	0.000176	9.3e-05	9.03e-05	6.99e-05	1.61e-05	-11.88	0.0013	0.789		YMR090W	YMR090W	-1.71	YOR186W			YPL260W			8	ANT1	ANT1	-3.24	-1.0434		ITC1	ITC1	-3.68	0.59008		SRP40	SRP40	-3	-0.9		YMR090W	0.882928	YPL260W	0.584347	YOR186W	0.785381
YNL307C	MCK1	UP	YES	422	91.72	8.49e-05	0.000142	0.000145	6.18e-05	4.34e-05	1.19e-05	-11.73	0.00132	0.665		YMC2	YMC2	0.41	YOR019W	YOR019W	-3.32	YPC1	YPC1	1.71	9	PAI3	PAI3	-3.22	1.93165		YIL152W	YIL152W	-3.64	0.724487		NNT1	NNT1	-2.9	-0.5		YMC2	-1.45863	YPC1	1.10154	YOR019W	0.718431
YER039C	HVG1	DOWN	YES	238	73.11	6.77e-05	3.66e-05	5.47e-05	2.44e-05	1.59e-05	8.06e-06	-11.5	0.00146	0.872		YLR346C	YLR346C	0.53	YOR011W-A			YOR289W	YOR289W	0.79	10	SUL1	SUL1	-3.16	-3.03946		WTM2	WTM2	-3.61	-0.5985		CLN1	CLN1	-2.7	-0.6		YLR346C	3.4307	YOR289W	0.957665	YOR011W-A	0.595336
YGL062W	PYC1	DOWN	YES	294	90.31	8.36e-05	5.05e-05	4.49e-05	3.95e-05	2.46e-05	8.29e-06	-11.41	0.0015	0.865		YLR312C	YLR312C	1.51	YOL057W	YOL057W	-0.68	YOR020W-A			11	BIO2	BIO2	-2.84	-1.25902		YMR244W	YMR244W	-3.58	1.16845		FMP33	FMP33	-2.4	1.6		YLR312C	2.50969	YOR020W-A	0.699691	YOL057W	-0.5348
YOR235W	IRC13	DOWN	YES	463	142.24	0.000132	0.00012	7.14e-05	7.07e-05	2.69e-05	2.14e-05	-11.19	0.00153	0.921		YLR149C	YLR149C	1.16	YNL195C			YOL014W	YOL014W	-0.97	12	PBI2	PBI2	-2.74	1.30661		DMC1	DMC1	-3.52	0.729635		GAP1	GAP1	-2.3	-1.9		YLR149C	1.98191	YOL014W	-0.91741	YNL195C	1.63382
YKR017C	YKR017C	DOWN	YES	734	225.5	0.000209	0.000219	9.45e-05	7.71e-05	5.74e-05	3.22e-05	-11.19	0.00153	0.945		YLR053C			YNL194C	YNL194C	2.13	YNR061C	YNR061C	0.24	13	SAM3	SAM3	-2.31	-1.98642		ADH6	ADH6	-3.5	-0.73111		ECM4	ECM4	-2.1	1.6		YLR053C	1.59134	YNR061C	-0.69368	YNL194C	2.07711
YPR154W	PIN3	DOWN	YES	634	194.72	0.00018	9.88e-05	0.00015	7.42e-05	4.17e-05	2.49e-05	-10.88	0.0016	0.863		YLR031W	YLR031W	0.43	YNL134C	YNL134C	-1.3	YNR040W	YNR040W	1.01	14	PHM8	PHM8	-2.21	2.46515		YOR019W	YOR019W	-3.32	0.718431		XYL2	XYL2	-2	0.8		YLR031W	1.95921	YNR040W	1.01927	YNL134C	-1.15541
YCL022C	YCL022C	DOWN	YES	440	135.11	0.000125	0.000139	6.82e-05	6.06e-05	3.99e-05	1.96e-05	-10.84	0.0016	0.921		YJL144W			YNL130C-A			YNR021W	YNR021W	0.82	15	FRE6	FRE6	-2.01	-1.09412		FMP41	FMP41	-3.22	-0.62719		HAP5	HAP5	-2	0.6		YJL144W	2.32536	YNR021W	-0.58369	YNL130C-A	0.523127
YGR022C	YGR022C	DOWN	YES	278	85.4	7.91e-05	5.2e-05	5.62e-05	3.38e-05	1.96e-05	1.15e-05	-10.77	0.00163	0.932		YHR140W			YMR262W	YMR262W	1.33	YNL122C	YNL122C	0.64	16	SRL4	SRL4	-1.89	1.85393		CRC1	CRC1	-3.02	1.97908		DIT1	DIT1	-1.9	0.6		YHR140W	2.10723	YNL122C	0.766002	YMR262W	0.743581
YPL197C	YPL197C	DOWN	YES	334	102.59	9.5e-05	6.01e-05	4.34e-05	3.4e-05	1.89e-05	1.52e-05	-10.62	0.00167	0.987		YHR138C	YHR138C	0.31	YMR244W	YMR244W	-3.58	YNL095C	YNL095C	-1.35	17	BNA4	BNA4	-1.8	-0.63934		QCR6	QCR6	-2.89	-0.51746		AIM17	AIM17	-1.82	1.7		YHR138C	1.41996	YNL095C	-0.90046	YMR244W	1.16845
YKR018C	YKR018C	DOWN	YES	149	45.77	4.24e-05	2.56e-05	2.77e-05	1.72e-05	1.32e-05	5.53e-06	-10.44	0.00172	0.901		YGP1			YMR111C	YMR111C	0.43	YMR310C	YMR310C	-1.66	18	YMR090W	YMR090W	-1.71	0.882928		AVT6	AVT6	-2.66	0.922178		YMR310C	YMR310C	-1.7	-0.6		YGP1	3.99156	YMR310C	-0.56876	YMR111C	0.555941
YOR039W	CKB2	DOWN	YES	270	82.93	7.68e-05	0.000135	3.73e-05	5.96e-05	3.58e-05	1.38e-05	-9.97	0.00195	0.687		YGL230C	YGL230C	0.92	YMR087W	YMR087W	1.04	YMR194C-B			19	FIT3	FIT3	-1.56	2.57223		SPO19	SPO19	-2.61	1.6164		YLL053C	YLL053C	-1.6	-0.9		YGL230C	1.64518	YMR194C-B	1.0119	YMR087W	0.863648
YJL162C	JJJ2	DOWN	YES	157	48.22	4.47e-05	3.14e-05	3.93e-05	1.58e-05	1.03e-05	9.9e-06	-9.72	0.00222	0.871		YGL081W			YMR085W	YMR085W	1.54	YME2	YME2	-3.91	20	HMT1	HMT1	-1.49	-1.40851		ACO2	ACO2	-2.54	-0.75802		YNL095C	YNL095C	-1.4	-0.9		YGL081W	1.48264	YME2	0.571699	YMR085W	0.992345
YLL001W	DNM1	DOWN	YES	232	71.26	6.6e-05	3.37e-05	4.42e-05	3.02e-05	1.18e-05	1.27e-05	-9.71	0.00223	0.842		YET2	YET2	0.26	YML079W	YML079W	1.94	YLR460C			21	POR2	POR2	-1.47	-1.22053		PTR2	PTR2	-2.39	2.13599		TRM82	TRM82	-1.3	-1		YET2	1.15278	YLR460C	-1.6259	YML079W	-0.54723
YHR204W	MNL1	DOWN	YES	689	211.68	0.000196	0.000202	0.000193	0.000113	5.92e-05	4.37e-05	-9.66	0.00225	0.873		YEL057C	YEL057C	1.29	YLR446W	YLR446W	-1.55	YLR413W	YLR413W	1.47	22	AQR1	AQR1	-1.37	-1.14078		CWH41	CWH41	-2.38	-0.91873		ZRT1	ZRT1	-1.3	2		YEL057C	1.37332	YLR413W	-1.60632	YLR446W	1.06227
YLR057W	YLR057W	DOWN	YES	1263	387.94	0.000359	0.000304	0.000274	0.00017	9.68e-05	7.78e-05	-9.52	0.00238	0.946		YDR379C-A			YLR412C-A			YLR063W			23	DPH5	DPH5	-1.27	-0.82136		UBP9	UBP9	-2.35	0.658565		IZH1	IZH1	-1.1	-0.7		YDR379C-A	2.25618	YLR063W	-0.6684	YLR412C-A	0.555721
YKL076C	PSY1	DOWN	YES	141	43.31	4.01e-05	2.43e-05	4.25e-05	1.7e-05	1.25e-05	7.14e-06	-9.51	0.00238	0.793		YDR034W-B			YLR406C-A			YLL053C	YLL053C	-1.57	24	YOR052C	YOR052C	-1.18	1.35587		ATG29	ATG29	-2.22	0.879997		DDR48	DDR48	-1.1	1.1		YDR034W-B	1.77611	YLL053C	-0.90282	YLR406C-A	0.680586
YCR005C	CIT2	DOWN	YES	442	135.76	0.000126	6.59e-05	6.77e-05	3.21e-05	2.62e-05	2.69e-05	-9.26	0.00262	0.895		YDR018C	YDR018C	-0.6	YLR342W-A			YKL053C-A			25	AQY2	AQY2	-1.16	-1.30751		YGR273C	YGR273C	-2.16	0.999916		ALP1	ALP1	-0.98	0.8		YDR018C	1.89631	YKL053C-A	0.84108	YLR342W-A	-1.06566
YGR033C	TIM21	UP	YES	882	191.7	0.000178	0.000202	0.00016	0.000102	6.97e-05	4.71e-05	-8.48	0.00359	0.902		YDL124W	YDL124W	1.49	YLR307C-A			YJR135W-A			26	YBR285W	YBR285W	-0.9	2.41489		BOP2	BOP2	-2.15	1.1949		YOL014W	YOL014W	-1	-0.9		YDL124W	1.5466	YJR135W-A	0.539316	YLR307C-A	2.43088
YGL194C	HOS2	UP	YES	602	130.9	0.000121	0.000145	8.29e-05	7.56e-05	7.44e-05	2.39e-05	-8.43	0.00371	0.751		YCL002C			YLR297W			YJR124C	YJR124C	2.58	27	FIG1	FIG1	-0.89	1.42031		ABM1	ABM1	-1.84	1.02435		THI73	THI73	-0.9	0.5		YCL002C	-1.32216	YJR124C	-0.93713	YLR297W	1.31784
YLL044W	YLL044W	DOWN	YES	719	220.86	0.000205	0.000135	0.000129	0.000113	6.11e-05	4.51e-05	-8.29	0.00388	0.931		YBR285W	YBR285W	-0.9	YLR285C-A			YJR015W	YJR015W	0.46	28	MPC54	MPC54	-0.88	1.40191		YLR446W	YLR446W	-1.55	1.06227		PAU2	PAU2	-0.9	1.6		YBR285W	2.41489	YJR015W	-0.95826	YLR285C-A	-0.91449
YDR139C	RUB1	DOWN	YES	174	53.45	4.95e-05	5.41e-05	3.68e-05	2.08e-05	2.39e-05	1.24e-05	-8.19	0.00406	0.882		UTR2			YLR179C	YLR179C	-4.13	YJL132W	YJL132W	2.13	29	MAL32	MAL32	-0.62	2.24819		CDC26	CDC26	-1.55	0.582031		UBC8	UBC8	-0.8	0.8		UTR2	-1.61436	YJL132W	0.640941	YLR179C	0.570312
YKR029C	SET3	DOWN	YES	425	130.57	0.000121	0.000127	0.000152	0.000104	5.56e-05	3.04e-05	-8.05	0.00435	0.718		URA4			YLR177W	YLR177W	-0.12	YJL062W-A			30	SSA1	SSA1	-0.61	1.66367		YNL134C	YNL134C	-1.3	-1.15541		MYO3	MYO3	-0.8	0.9		URA4	-1.03523	YJL062W-A	1.10432	YLR177W	1.09179
YJR070C	LIA1	DOWN	YES	367	112.75	0.000104	0.000102	0.000112	8.62e-05	3.9e-05	2.9e-05	-7.86	0.00467	0.774		UIP4	UIP4	0.79	YLR154W-E			YJL045W	YJL045W	-0.62	31	YDR018C	YDR018C	-0.6	1.89631		COX5A	COX5A	-1.25	-1.02597		ENB1	ENB1	-0.7	-1.3		UIP4	2.10427	YJL045W	1.01777	YLR154W-E	-0.9164
YPR012W	YPR012W	DOWN	YES	364	111.78	0.000104	0.00015	0.000106	7.81e-05	5.74e-05	2.95e-05	-7.81	0.00472	0.779		UBI4			YLR099W-A			YIR024C	YIR024C	0.89	32	PSK1	PSK1	-0.54	1.10163		BSC5	BSC5	-1.21	0.695915		OGG1	OGG1	-0.7	-0.5		UBI4	1.87301	YIR024C	0.644651	YLR099W-A	0.505819
YNL067W	RPL9B	DOWN	YES	424	130.25	0.000121	9.02e-05	7.63e-05	5.82e-05	3.19e-05	3.68e-05	-7.69	0.00494	0.924		TSL1	TSL1	1.25	YLL056C	YLL056C	1.21	YIL096C			33	GDB1	GDB1	-0.53	1.31569		SIZ1	SIZ1	-1.18	0.585917		YJL045W	YJL045W	-0.6	1		TSL1	2.9846	YIL096C	-1.11934	YLL056C	0.702642
YJL135W	YJL135W	DOWN	YES	1057	324.65	0.000301	0.000185	0.000112	0.000142	0.000104	6.49e-05	-7.56	0.00518	0.866		TRX2	TRX2	0.51	YKR015C	YKR015C	1.83	YGR250C	YGR250C	0.05	34	BDH2	BDH2	-0.43	2.47469		NHX1	NHX1	-1.17	-0.67282		TPK1	TPK1	-0.6	1.3		TRX2	0.832753	YGR250C	0.565491	YKR015C	0.645034
YDR269C	YDR269C	DOWN	YES	139	42.69	3.95e-05	2.28e-05	2.48e-05	2.06e-05	1.32e-05	9.21e-06	-7.51	0.00529	0.912		TRP4			YKL106C-A			YGR174W-A			35	BAT2	BAT2	-0.38	0.575478		THI6	THI6	-1.07	0.574854		MEP2	MEP2	-0.6	-2		TRP4	-0.95292	YGR174W-A	2.20361	YKL106C-A	0.569738
YPL064C	CWC27	DOWN	YES	1087	333.94	0.000309	0.000255	0.000249	0.000196	0.000114	8.59e-05	-7.47	0.00541	0.915		TRM10	TRM10	0.56	YJR005C-A			YGR174W-A			36	YRO2	YRO2	-0.24	3.35451		AQY1	AQY1	-1.05	0.600066		MEP1	MEP1	-0.5	-0.8		TRM10	-1.03263	YGR174W-A	2.20361	YJR005C-A	0.977354
YER182W	FMP10	DOWN	YES	2563	787.21	0.000729	0.000827	0.000491	0.000382	0.000372	0.000203	-7.45	0.00543	0.894		TPS2	TPS2	-24.72	YJL127C-B			YGR153W			37	SRT1	SRT1	-0.22	1.3146		LOT5	LOT5	-0.88	-1.03913		SUE1	SUE1	-0.5	1.3		TPS2	1.60663	YGR153W	0.53501	YJL127C-B	0.520175
YNL056W	OCA2	DOWN	YES	590	181.22	0.000168	0.000125	0.00012	7.69e-05	8.25e-05	3.98e-05	-7.33	0.00567	0.887		TPS1	TPS1	1.94	YJL016W	YJL016W	0.43	YGR053C	YGR053C	0.51	38	EMI2	EMI2	-0.21	1.61312		KSP1	KSP1	-0.86	1.03316		FMP25	FMP25	-0.5	0.7		TPS1	1.50973	YGR053C	1.12217	YJL016W	1.19303
YIL064W	SEE1	DOWN	YES	1262	387.61	0.000359	0.00046	0.000242	0.000188	0.000207	0.000105	-7.28	0.00575	0.821		TMA10			YIL169C			YFL042C			39	SVS1	SVS1	-0.18	-1.4134		CRR1	CRR1	-0.79	0.875397		RSA3	RSA3	-0.4	-0.8		TMA10	3.72704	YFL042C	0.674118	YIL169C	0.724308
YCL024W	KCC4	DOWN	YES	205	62.96	5.83e-05	4.5e-05	5.33e-05	3.81e-05	1.66e-05	2.12e-05	-6.92	0.00678	0.765		TFS1	TFS1	-0.13	YIL165C	YIL165C	0.49	YER186C	YER186C	0.49	40	TFS1	TFS1	-0.13	2.65641		YOL057W	YOL057W	-0.68	-0.5348		GRX2	GRX2	-0.4	0.7		TFS1	2.65641	YER186C	-0.72468	YIL165C	-0.88165
YFL033C	RIM15	UP	YES	1774	385.56	0.000357	0.000318	0.000306	0.000206	0.000177	0.000103	-6.92	0.00678	0.906		SYM1			YIL152W	YIL152W	-3.64	YER079W	YER079W	0.89	41	YMR196W	YMR196W	-0.11	2.11626		ARO80	ARO80	-0.6	0.500834		EMI5	EMI5	-0.4	1		SYM1	1.7688	YER079W	1.06191	YIL152W	0.724487
YEL010W	YEL010W	DOWN	YES	949	291.49	0.00027	0.00024	0.000213	0.000205	0.000122	7.67e-05	-6.89	0.00688	0.86		SVS1	SVS1	-0.18	YIL082W-A			YDR381C-A			42	HO	HO	0	-0.72795		SSO2	SSO2	-0.59	-0.74897		ECM15	ECM15	-0.3	0.6		SVS1	-1.4134	YDR381C-A	0.560781	YIL082W-A	0.823432
YPR195C	YPR195C	UP	YES	1605	348.84	0.000323	0.000384	0.000371	0.000244	0.0002	0.000101	-6.75	0.00721	0.75		SUL1	SUL1	-3.16	YIL055C	YIL055C	1.7	YDR286C	YDR286C	0.6	43	PFK26	PFK26	0.01	1.80146		BYE1	BYE1	-0.56	0.574241		PTC6	PTC6	-0.3	0.9		SUL1	-3.03946	YDR286C	0.56686	YIL055C	1.49485
YLR176C	RFX1	DOWN	YES	892	274	0.000254	0.000215	0.000154	0.000123	0.000112	7.97e-05	-6.57	0.00782	0.982		STF2	STF2	0.65	YHR182W			YDR161W	YDR161W	-0.04	44	HSP26	HSP26	0.01	3.78331		ZIP2	ZIP2	-0.49	0.865707		UBX6	UBX6	-0.3	0.9		STF2	1.95942	YDR161W	-0.81606	YHR182W	0.736124
YDR340W	YDR340W	DOWN	YES	211	64.81	6e-05	4.52e-05	6.77e-05	3.88e-05	1.46e-05	2.76e-05	-6.46	0.00817	0.551		SSE2	SSE2	1.42	YHR175W-A			YDR115W			45	MGT1	MGT1	0.04	0.743267		PEX11	PEX11	-0.49	-0.67458		MRPL39	MRPL39	-0.3	0.8		SSE2	2.47478	YDR115W	0.547062	YHR175W-A	-0.87871
YBR031W	RPL4A	DOWN	YES	373	114.59	0.000106	0.000106	0.000116	7.64e-05	4.47e-05	4.14e-05	-6.36	0.00884	0.808		SSA4	SSA4	1.11	YHR079C-A			YDL130W-A			46	HSP42	HSP42	0.14	2.72484		MAL13	MAL13	-0.47	1.06208		ECM1	ECM1	-0.2	-1.2		SSA4	2.09367	YDL130W-A	1.4224	YHR079C-A	0.869332
YER177W	BMH1	UP	YES	360	78.25	7.25e-05	0.000109	6.77e-05	5.92e-05	5.48e-05	2.44e-05	-6.3	0.0091	0.681		SSA1	SSA1	-0.61	YHR045W	YHR045W	2.09	YDL045W-A			47	ATH1	ATH1	0.17	1.55636		YCR099C	YCR099C	-0.46	-1.50505		YPS6	YPS6	-0.2	1.2		SSA1	1.66367	YDL045W-A	0.719698	YHR045W	-1.31188
YIR027C	DAL1	UP	YES	1550	336.85	0.000312	0.000399	0.000271	0.000237	0.000198	0.000106	-6.29	0.00915	0.798		SRT1	SRT1	-0.22	YHL008C	YHL008C	0.07	YDL027C	YDL027C	1.75	48	ARO9	ARO9	0.22	1.98055		TIP1	TIP1	-0.43	3.8103		URA10	URA10	-0.2	1.2		SRT1	1.3146	YDL027C	0.53281	YHL008C	0.789889
YML107C	PML39	DOWN	YES	434	133.27	0.000123	0.000101	0.000102	7.47e-05	6.17e-05	3.89e-05	-6.25	0.00928	0.918		SRL4	SRL4	-1.89	YGR273C	YGR273C	-2.16	YDC1	YDC1	0.74	49	HXK1	HXK1	0.24	3.02175		JLP1	JLP1	-0.41	0.988573		SNO4	SNO4	-0.2	1.3		SRL4	1.85393	YDC1	0.69336	YGR273C	0.999916
YER072W	VTC1	DOWN	YES	778	239	0.000221	0.000153	0.00015	9.72e-05	8.95e-05	7.34e-05	-6.23	0.00933	0.955		SRD1			YGR146C-A			YBR284W	YBR284W	0.78	50	YET2	YET2	0.26	1.15278		HXK2	HXK2	-0.36	-0.82817		PHO90	PHO90	-0.1	-0.9		SRD1	2.21936	YBR284W	0.728299	YGR146C-A	0.767016
YOL153C	YOL153C	DOWN	YES	675	207.36	0.000192	0.000145	0.000129	0.000114	8.95e-05	5.85e-05	-6.19	0.00948	0.952		SPG4	SPG4	2.24	YGR121W-A			YBR238C	YBR238C	1.05	51	YHR138C	YHR138C	0.31	1.41996		EEB1	EEB1	-0.36	-2.02535		FRE4	FRE4	-0.1	-0.9		SPG4	2.4584	YBR238C	-1.04739	YGR121W-A	0.612398
YBL081W	YBL081W	DOWN	YES	598	183.71	0.00017	0.000128	0.000177	9.22e-05	6.65e-05	6.42e-05	-6.18	0.00949	0.795		SOL4	SOL4	0.48	YGR109W-B			YBR056W			52	ATR1	ATR1	0.34	-2.33167		MDM30	MDM30	-0.35	0.705392		YDR161W	YDR161W	0	-0.8		SOL4	3.0216	YBR056W	0.976363	YGR109W-B	0.928149
YFR010W	UBP6	UP	YES	301	65.43	6.06e-05	8.95e-05	0.000107	9.4e-05	5.52e-05	1.86e-05	-6.18	0.00949	0.387		SLD7			YGL159W	YGL159W	1.3	YBR053C	YBR053C	1.72	53	PLB2	PLB2	0.36	-0.78833		ICY1	ICY1	-0.32	0.713871		XKS1	XKS1	0	1		SLD7	-0.52964	YBR053C	0.877484	YGL159W	-0.77421
YOR170W	YOR170W	DOWN	YES	286	87.85	8.13e-05	6.41e-05	7.44e-05	5.41e-05	3.1e-05	2.99e-05	-6.18	0.00949	0.848		SDS24	SDS24	1.57	YGL101W			YBL081W	YBL081W	-6.18	54	COX5B	COX5B	0.37	1.37222		YAR029W	YAR029W	-0.27	0.699721		YGR250C	YGR250C	0.1	0.6		SDS24	2.06781	YBL081W	-0.72864	YGL101W	-1.01229
YLR392C	YLR392C	DOWN	YES	637	195.7	0.000181	0.000115	0.000137	0.000104	6.06e-05	6.35e-05	-6.13	0.00981	0.854		SAM3	SAM3	-2.31	YGL039W	YGL039W	2.56	YBL028C			55	YMC2	YMC2	0.41	-1.45863		ATP20	ATP20	-0.27	-1.25528		FMP46	FMP46	0.1	0.8		SAM3	-1.98642	YBL028C	-0.89442	YGL039W	-0.53186
YDR305C	HNT2	DOWN	YES	164	50.37	4.66e-05	8.18e-05	4.81e-05	3.98e-05	4.21e-05	1.66e-05	-6.07	0.0101	0.576		RRP8	RRP8	1.61	YGL036W	YGL036W	2.12	XYL2	XYL2	-1.97	56	YLR031W	YLR031W	0.43	1.95921		YAR028W	YAR028W	-0.22	-0.57286		SAM4	SAM4	0.1	-0.8		RRP8	-1.43393	XYL2	0.79196	YGL036W	0.863704
YBR139W	YBR139W	DOWN	YES	467	143.42	0.000133	0.000123	0.000102	9.77e-05	5.13e-05	5.2e-05	-6.06	0.0101	0.876		RPC31			YGL010W	YGL010W	3.92	XKS1	XKS1	-0.01	57	GAS4	GAS4	0.44	1.29565		YCR100C	YCR100C	-0.16	-0.86311		YNR061C	YNR061C	0.2	-0.7		RPC31	-1.25342	XKS1	1.00467	YGL010W	0.608411
YPR194C	OPT2	DOWN	YES	597	183.38	0.00017	0.000238	0.00022	0.000131	0.000112	7.02e-05	-5.92	0.0108	0.708		ROM1			YFR035C			VTS1	VTS1	0.56	58	ECM8	ECM8	0.44	1.85795		ELC1	ELC1	-0.13	0.569429		MIS1	MIS1	0.3	-0.8		ROM1	1.81472	VTS1	-0.97044	YFR035C	-0.66702
YHR139C	SPS100	DOWN	YES	721	221.51	0.000205	0.000141	0.000162	0.000126	8.38e-05	7.14e-05	-5.85	0.0112	0.898		RKI1			YER078W-A			VBA1	VBA1	0.7	59	SOL4	SOL4	0.48	3.0216		YLR177W	YLR177W	-0.12	1.09179		TRM2	TRM2	0.3	-0.6		RKI1	-1.73918	VBA1	-0.53375	YER078W-A	0.946071
YKR061W	KTR2	DOWN	YES	401	123.12	0.000114	8.37e-05	8.59e-05	6.35e-05	6.17e-05	3.62e-05	-5.74	0.0117	0.894		RGI1			YEN1	YEN1	0.98	UTP8			60	TRX2	TRX2	0.51	0.832753		RGT1	RGT1	-0.09	0.747632		ARA1	ARA1	0.36	1.1		RGI1	2.15484	UTP8	-0.79588	YEN1	0.536685
YOL109W	ZEO1	UP	YES	1105	240.19	0.000222	0.000217	0.000219	0.000135	0.000141	7.92e-05	-5.73	0.0118	0.822		PSK1	PSK1	-0.54	YEL020C	YEL020C	1.34	UTP6			61	YLR346C	YLR346C	0.53	3.4307		FUN19	FUN19	-0.07	1.41056		FRE7	FRE7	0.4	1.3		PSK1	1.10163	UTP6	-0.61558	YEL020C	0.656162
YDL076C	RXT3	DOWN	YES	225	69.11	6.4e-05	3.01e-05	5.6e-05	2.92e-05	3.58e-05	1.64e-05	-5.72	0.0119	0.566		PRX1	PRX1	-17.23	YEF1			UTP30	UTP30	1.34	62	TRM10	TRM10	0.56	-1.03263		EDC2	EDC2	-0.05	1.66044		EDS1	EDS1	0.4	1		PRX1	1.63544	UTP30	-0.77881	YEF1	0.735317
YJL168C	SET2	UP	YES	408	88.68	8.21e-05	0.000112	6.73e-05	7.85e-05	4.9e-05	3.28e-05	-5.69	0.012	0.732		POR2	POR2	-1.47	YDR042C	YDR042C	1.56	UTP25			63	GSP2	GSP2	0.56	2.21506		TOS2	TOS2	-0.01	-0.82082		FRE3	FRE3	0.4	-0.6		POR2	-1.22053	UTP25	-0.7411	YDR042C	1.4351
YCL006C	YCL006C	DOWN	YES	164	50.37	4.66e-05	3.27e-05	5.35e-05	2.78e-05	1.78e-05	1.96e-05	-5.62	0.0124	0.666		PLB2	PLB2	0.36	YCR100C	YCR100C	-0.16	UTP21			64	MOH1	MOH1	0.59	2.81476		DFG5	DFG5	0.04	-0.52407		YJR015W	YJR015W	0.5	-1		PLB2	-0.78833	UTP21	-0.75053	YCR100C	-0.86311
YER173W	RAD24	DOWN	YES	1041	319.79	0.000296	0.000333	0.000254	0.000188	0.000162	0.000125	-5.58	0.0127	0.919		PIC2	PIC2	2.41	YCR099C	YCR099C	-0.46	UTP18			65	PES4	PES4	0.62	1.8691		GAT4	GAT4	0.05	0.77247		UBC11	UBC11	0.5	0.6		PIC2	2.65117	UTP18	-0.62906	YCR099C	-1.50505
YDR225W	HTA1	DOWN	YES	177	54.37	5.03e-05	5.44e-05	2.43e-05	3.16e-05	3.49e-05	1.61e-05	-5.58	0.0127	0.63		PHM8	PHM8	-2.21	YCL026C-B			UTP14			66	STF2	STF2	0.65	1.95942		YHL008C	YHL008C	0.07	0.789889		YER186C	YER186C	0.5	-0.7		PHM8	2.46515	UTP14	-0.76115	YCL026C-B	1.43089
YDR317W	HIM1	DOWN	YES	2276	699.08	0.000647	0.000561	0.000553	0.000464	0.000358	0.000233	-5.46	0.0134	0.886		PGM2			YBR089C-A			UTP10			67	DCS2	DCS2	0.7	2.4988		CUR1	CUR1	0.08	1.20297		AGP2	AGP2	0.5	1.2		PGM2	2.11138	UTP10	-0.53817	YBR089C-A	0.679771
YGR239C	PEX21	DOWN	YES	624	191.7	0.000178	0.000108	0.000153	0.000112	6.17e-05	7.02e-05	-5.45	0.0135	0.726		PFK26	PFK26	0.01	YBL059W			URB2			68	CAT2	CAT2	0.75	1.25747		MCH4	MCH4	0.11	-0.91338		YGR053C	YGR053C	0.5	1.1		PFK26	1.80146	URB2	-0.57631	YBL059W	-0.78841
YAL036C	RBG1	UP	YES	2652	576.4	0.000534	0.000513	0.000433	0.000363	0.000285	0.000214	-5.37	0.0142	0.954		PES4	PES4	0.62	YAR029W	YAR029W	-0.27	URA7			69	UIP4	UIP4	0.79	2.10427		MGA1	MGA1	0.29	0.680911		BNA2	BNA2	0.5	0.9		PES4	1.8691	URA7	-1.44149	YAR029W	0.699721
YLR165C	PUS5	DOWN	YES	212	65.11	6.03e-05	0.000121	6.6e-05	4.91e-05	3.69e-05	3.59e-05	-5.31	0.0145	0.586		PBI2	PBI2	-2.74	YAR028W	YAR028W	-0.22	URA10	URA10	-0.18	70	FMP16	FMP16	0.81	2.69185		GLG2	GLG2	0.41	0.714297		VTS1	VTS1	0.6	-1		PBI2	1.30661	URA10	1.24476	YAR028W	-0.57286
YJL077C	ICS3	UP	YES	1271	276.26	0.000256	0.000272	0.000192	0.000132	0.000178	9.84e-05	-5.3	0.0146	0.778		PAI3	PAI3	-3.22	YAK1			URA1			71	CIN2	CIN2	0.89	-1.53325		YMR111C	YMR111C	0.43	0.555941		PRM7	PRM7	0.6	-1.5		PAI3	1.93165	URA1	-0.92735	YAK1	1.19456
YOR209C	NPT1	DOWN	YES	325	99.82	9.24e-05	7.92e-05	7.9e-05	7.38e-05	4.49e-05	3.66e-05	-5.28	0.0147	0.858		OMS1	OMS1	1.28	WTM2	WTM2	-3.61	UBX6	UBX6	-0.29	72	YGL230C	YGL230C	0.92	1.64518		YJL016W	YJL016W	0.43	1.19303		YDR286C	YDR286C	0.6	0.6		OMS1	0.597834	UBX6	0.932323	WTM2	-0.5985
YLR042C	YLR042C	DOWN	YES	693	212.87	0.000197	0.000183	0.000175	0.000162	8.09e-05	9.12e-05	-5.25	0.0151	0.778		NTH2	NTH2	2.02	WSC4	WSC4	-3.95	UBP11	UBP11	1.03	73	GIS3	GIS3	1.01	1.30764		MEH1	MEH1	0.48	-0.64392		ASP1	ASP1	0.6	-0.8		NTH2	1.85762	UBP11	0.676178	WSC4	-1.17093
YBL070C	YBL070C	DOWN	YES	1233	378.76	0.000351	0.000351	0.000209	0.000277	0.000198	0.000133	-5.17	0.0158	0.792		NTH1	NTH1	1.48	VPS28			UBC8	UBC8	-0.81	74	SSA4	SSA4	1.11	2.09367		YIL165C	YIL165C	0.49	-0.88165		YNL122C	YNL122C	0.6	0.8		NTH1	1.61213	UBC8	0.782913	VPS28	0.572841
YER007C-A	TMA20	DOWN	YES	496	152.39	0.000141	0.000171	0.000154	7.21e-05	0.000111	6.08e-05	-5.17	0.0158	0.625		NSR1			VCX1	VCX1	1.13	UBC11	UBC11	0.47	75	MAM1	MAM1	1.13	1.67463		TAX4	TAX4	0.5	0.537673		NOP12	NOP12	0.6	-0.7		NSR1	-1.82921	UBC11	0.592101	VCX1	-0.79002
YNR056C	BIO5	UP	YES	2699	586.66	0.000543	0.000475	0.000333	0.000349	0.000296	0.000204	-5.17	0.0158	0.923		NSG1	NSG1	1.15	VAM6			TSR1			76	NSG1	NSG1	1.15	-1.0448		TOS3	TOS3	0.55	1.10241		POT1	POT1	0.7	0.7		NSG1	-1.0448	TSR1	-0.732	VAM6	0.501336
YLR203C	MSS51	UP	YES	353	76.72	7.1e-05	3.53e-05	2.73e-05	2.69e-05	2.91e-05	2.32e-05	-5.1	0.0165	0.674		MXR2	MXR2	-3.97	UTR4	UTR4	0.95	TRZ1			77	YLR149C	YLR149C	1.16	1.98191		HSP30	HSP30	0.6	4.10607		YSP3	YSP3	0.7	0.6		MXR2	0.863181	TRZ1	-0.8218	UTR4	0.589237
YLR126C	YLR126C	DOWN	YES	745	228.85	0.000212	0.000174	0.000143	0.000144	0.000111	8.1e-05	-5.08	0.0167	0.946		MSY1			ULP2			TRM82	TRM82	-1.32	78	HXT2	HXT2	1.16	-1.91699		FMP48	FMP48	0.63	1.19375		VBA1	VBA1	0.7	-0.5		MSY1	0.739355	TRM82	-1.00417	ULP2	0.548098
YNL093W	YPT53	DOWN	YES	137	42.08	3.9e-05	4.47e-05	5.06e-05	3.66e-05	2.67e-05	1.66e-05	-5.06	0.0169	0.65		MSC1			UGP1			TRM2	TRM2	0.3	79	TSL1	TSL1	1.25	2.9846		CTT1	CTT1	0.64	1.1714		YDC1	YDC1	0.7	0.7		MSC1	1.65072	TRM2	-0.63346	UGP1	0.95585
YKL120W	OAC1	UP	YES	236	51.29	4.75e-05	8.75e-05	5.71e-05	3.29e-05	4.49e-05	2.34e-05	-5.03	0.0172	0.516		MPC54	MPC54	-0.88	UBP9	UBP9	-2.35	TRM1	TRM1	1.36	80	OMS1	OMS1	1.28	0.597834		YRA2	YRA2	0.66	-0.5631		TPK2	TPK2	0.8	0.9		MPC54	1.40191	TRM1	-0.63114	UBP9	0.658565
YIL119C	RPI1	DOWN	YES	653	200.56	0.000186	0.000138	0.000126	0.000137	8.31e-05	7.3e-05	-5.03	0.0172	0.872		MOH1	MOH1	0.59	UBC4			TPK2	TPK2	0.75	81	YEL057C	YEL057C	1.29	1.37332		MSH4	MSH4	0.66	0.696615		YBR284W	YBR284W	0.8	0.7		MOH1	2.81476	TPK2	0.894236	UBC4	0.541529
YDR259C	YAP6	DOWN	YES	719	220.86	0.000205	0.000132	0.000144	0.000161	0.000106	6.75e-05	-5.01	0.0173	0.722		MGT1	MGT1	0.04	TOS3	TOS3	0.55	TPK1	TPK1	-0.55	82	GPH1	GPH1	1.38	3.18959		HCH1	HCH1	0.71	0.961029		YOR289W	YOR289W	0.8	1		MGT1	0.743267	TPK1	1.32623	TOS3	1.10241
YPR122W	AXL1	DOWN	YES	2708	831.82	0.00077	0.00066	0.000514	0.000395	0.000472	0.000296	-4.99	0.0175	0.876		MAM1	MAM1	1.13	TOS2	TOS2	-0.01	TOD6			83	SSE2	SSE2	1.42	2.47478		HPF1	HPF1	0.73	0.729519		PRY1	PRY1	0.8	1		MAM1	1.67463	TOD6	-0.57756	TOS2	-0.82082
YHL023C	NPR3	DOWN	YES	3297	1012.72	0.000938	0.000374	0.00034	0.000326	0.000329	0.000304	-4.98	0.0176	0.574		LOH1	LOH1	1.82	TIR4			TIF6			84	BAP2	BAP2	1.47	1.57449		REV3	REV3	0.77	0.615426		YNR021W	YNR021W	0.8	-0.6		LOH1	1.29492	TIF6	-0.70242	TIR4	0.687108
YCR051W	YCR051W	UP	YES	414	89.99	8.33e-05	0.000135	0.000123	8.04e-05	6.64e-05	4.16e-05	-4.98	0.0176	0.564		IZH4	IZH4	-3.3	TIP1	TIP1	-0.43	THI73	THI73	-0.92	85	NTH1	NTH1	1.48	1.61213		PIG1	PIG1	0.77	0.57052		YIR024C	YIR024C	0.9	0.6		IZH4	1.3944	THI73	0.521538	TIP1	3.8103
YBR069C	TAT1	DOWN	YES	365	112.1	0.000104	8.71e-05	9.94e-05	7.81e-05	5.15e-05	4.49e-05	-4.96	0.0178	0.843		ISM1			THS1			THI4	THI4	1.18	86	YDL124W	YDL124W	1.49	1.5466		CIN5	CIN5	0.78	1.27065		YER079W	YER079W	0.9	1.1		ISM1	-0.52079	THI4	1.05682	THS1	-0.61986
YLR427W	MAG2	DOWN	YES	421	129.28	0.00012	8.42e-05	5.91e-05	6.32e-05	6.52e-05	4.17e-05	-4.93	0.0181	0.809		IGD1			THI6	THI6	-1.07	TGS1			87	YLR312C	YLR312C	1.51	2.50969		SLM1	SLM1	0.79	0.648097		MRPL50	MRPL50	0.9	0.7		IGD1	2.90941	TGS1	-0.6449	THI6	0.574854
YMR016C	SOK2	UP	YES	748	162.54	0.000151	0.000167	9.84e-05	9.95e-05	8.56e-05	6.79e-05	-4.93	0.0181	0.873		HXT2	HXT2	1.16	TFB1			TDH1	TDH1	2.73	88	SDS24	SDS24	1.57	2.06781		PSK2	PSK2	0.79	0.688696		MPM1	MPM1	0.9	1.7		HXT2	-1.91699	TDH1	1.67864	TFB1	0.568915
YMR039C	SUB1	UP	YES	779	169.34	0.000157	0.000191	0.000138	0.000112	9.06e-05	7.82e-05	-4.89	0.0185	0.877		HXK1	HXK1	0.24	TAX4	TAX4	0.5	TDA1			89	RRP8	RRP8	1.61	-1.43393		GYP7	GYP7	0.8	0.70496		SPS19	SPS19	0.9	1.5		HXK1	3.02175	TDA1	0.729979	TAX4	0.537673
YKR065C	PAM17	DOWN	YES	1534	471.2	0.000436	0.000442	0.000371	0.000298	0.000244	0.0002	-4.87	0.0188	0.954		HSP82			TAD2			SYO1			90	GSY2	GSY2	1.75	1.28409		RTN2	RTN2	0.82	1.20015		HNM1	HNM1	1	-0.6		HSP82	1.99311	SYO1	-0.72412	TAD2	0.921215
YNL264C	PDR17	UP	YES	340	73.89	6.84e-05	0.000109	9.99e-05	7.3e-05	7.55e-05	2.8e-05	-4.86	0.0189	0.423		HSP78	HSP78	1.8	SSU1	SSU1	0.95	SUE1	SUE1	-0.49	91	GOR1	GOR1	1.77	1.36689		GAS2	GAS2	0.9	0.922271		PCS60	PCS60	1	0.8		HSP78	2.07078	SUE1	1.3243	SSU1	0.985595
YJR079W	YJR079W	DOWN	YES	589	180.9	0.000168	0.000115	0.000111	0.000106	7.18e-05	6.98e-05	-4.82	0.0193	0.908		HSP42	HSP42	0.14	SSP2	SSP2	1.88	STE14			92	HSP78	HSP78	1.8	2.07078		UTR4	UTR4	0.95	0.589237		YNR040W	YNR040W	1	1		HSP42	2.72484	STE14	-0.59835	SSP2	0.94751
YPR070W	MED1	DOWN	YES	183	56.21	5.21e-05	4.03e-05	3.93e-05	3.07e-05	2.6e-05	2.21e-05	-4.81	0.0194	0.979		HSP26	HSP26	0.01	SSO2	SSO2	-0.59	SSF1			93	LOH1	LOH1	1.82	1.29492		SSU1	SSU1	0.95	0.985595		UBP11	UBP11	1	0.7		HSP26	3.78331	SSF1	-1.06694	SSO2	-0.74897
YHL030W	ECM29	UP	YES	945	205.42	0.00019	0.000337	0.000259	0.000177	0.000189	9.07e-05	-4.79	0.0196	0.496		HSP104	HSP104	-14.82	SPR1	SPR1	1.85	SRP40	SRP40	-2.99	94	BAR1	BAR1	1.89	-1.46254		BAG7	BAG7	0.95	1.23401		YBR238C	YBR238C	1.1	-1		HSP104	1.88903	SRP40	-0.93815	SPR1	0.738957
YOL131W	YOL131W	DOWN	YES	303	93.07	8.62e-05	8.68e-05	0.000104	8.62e-05	5.03e-05	3.91e-05	-4.76	0.0199	0.648		HMT1	HMT1	-1.49	SPO19	SPO19	-2.61	SPS19	SPS19	0.92	95	TPS1	TPS1	1.94	1.50973		AHC1	AHC1	0.95	0.908253		THI4	THI4	1.2	1.1		HMT1	-1.40851	SPS19	1.4891	SPO19	1.6164
YNL255C	GIS2	DOWN	YES	864	265.36	0.000246	0.000374	0.000329	0.000198	0.000183	0.000132	-4.74	0.0202	0.631		HMS2			SPL2	SPL2	1.35	SPS100	SPS100	-5.85	96	NTH2	NTH2	2.02	1.85762		YOR338W	YOR338W	0.96	1.26038		NRP1	NRP1	1.2	-0.8		HMS2	-1.73493	SPS100	0.744913	SPL2	0.728294
YGR027C	RPS25A	DOWN	YES	361	110.92	0.000103	9.67e-05	6.33e-05	7.09e-05	5.29e-05	4.61e-05	-4.71	0.0207	0.904		GSY2	GSY2	1.75	SPI1			SOL3	SOL3	1.45	97	GRE3	GRE3	2.11	1.68159		YEN1	YEN1	0.98	0.536685		GLC3	GLC3	1.2	1.3		GSY2	1.28409	SOL3	-0.5484	SPI1	2.60103
YGR173W	RBG2	DOWN	YES	256	78.63	7.28e-05	4.58e-05	7.9e-05	5.65e-05	4.49e-05	2.56e-05	-4.64	0.0216	0.542		GSP2	GSP2	0.56	SPC105			SOF1			98	SPG4	SPG4	2.24	2.4584		DJP1	DJP1	1.01	-0.52817		ATG22	ATG22	1.23	0.8		GSP2	2.21506	SOF1	-0.53969	SPC105	0.520757
YCR037C	PHO87	DOWN	YES	1342	412.24	0.000382	0.000443	0.000325	0.00031	0.000243	0.000179	-4.64	0.0216	0.859		GSC2	GSC2	-3.9	SMA2	SMA2	1.24	SOD2			99	ATG8	ATG8	2.32	1.5561		YMR087W	YMR087W	1.04	0.863648		CIT3	CIT3	1.3	0.7		GSC2	2.08678	SOD2	0.665775	SMA2	0.601948
YPR109W	YPR109W	DOWN	YES	1399	429.73	0.000398	0.00032	0.000308	0.000297	0.000183	0.000183	-4.61	0.0221	0.879		GRE3	GRE3	2.11	SLM1	SLM1	0.79	SNO4	SNO4	-0.18	100	PIC2	PIC2	2.41	2.65117		MRK1	MRK1	1.05	1.29995		ZRC1	ZRC1	1.3	-0.6		GRE3	1.68159	SNO4	1.26693	SLM1	0.648097
YLL061W	MMP1	DOWN	YES	2339	718.42	0.000665	0.000814	0.0006	0.000524	0.000364	0.000365	-4.59	0.0224	0.828		GPX1			SIZ1	SIZ1	-1.18	SLX9			101	CTH1	CTH1	2.82	0.823762		RAD59	RAD59	1.06	0.774893		UTP30	UTP30	1.3	-0.8		GPX1	1.70587	SLX9	-0.60144	SIZ1	0.585917
YDL179W	PCL9	DOWN	YES	635	195.05	0.000181	0.000217	0.000171	0.000119	0.000114	9.37e-05	-4.58	0.0225	0.847		GPM2			SIS1			SEE1	SEE1	-7.28	102	NRG2	NRG2	3.51	0.840343		NGL1	NGL1	1.11	-0.57698		TRM1	TRM1	1.4	-0.6		GPM2	2.20657	SEE1	-0.66015	SIS1	0.79191
YER128W	YER128W	DOWN	YES	789	242.35	0.000224	0.000151	0.000248	0.000159	0.000111	9.81e-05	-4.53	0.0231	0.636		GPH1	GPH1	1.38	SIP4			SEC53				YVH1					VCX1	VCX1	1.13	-0.79002		PCL1	PCL1	1.4	-0.5		GPH1	3.18959	SEC53	-0.53983	SIP4	0.703081
YEL053C	MAK10	DOWN	YES	835	256.5	0.000238	0.000112	0.000127	0.000102	0.000106	8.56e-05	-4.51	0.0234	0.683		GOR1	GOR1	1.77	SHC1	SHC1	1.52	SCH9				YOR192C-C					BTN2	BTN2	1.17	1.91177		AAH1	AAH1	1.42	-1.8		GOR1	1.36689	SCH9	-0.51958	SHC1	0.750339
YNL086W	YNL086W	DOWN	YES	2179	669.28	0.00062	0.000269	0.00034	0.000269	0.000248	0.000229	-4.5	0.0235	0.633		GIS3	GIS3	1.01	SGS1	SGS1	2.37	SAM4	SAM4	0.1		YOL038C-A					CUP2	CUP2	1.18	1.1076		SOL3	SOL3	1.5	-0.5		GIS3	1.30764	SAM4	-0.7655	SGS1	0.6053
YCR102W-A	YCR102W-A	UP	YES	2290	497.77	0.000461	0.000606	0.000509	0.000441	0.000322	0.000233	-4.49	0.0237	0.712		GDB1	GDB1	-0.53	SFG1	SFG1	2.47	RSA3	RSA3	-0.39		YNL277W-A					YLL056C	YLL056C	1.21	0.702642		YLR413W	YLR413W	1.5	-1.6		GDB1	1.31569	RSA3	-0.765	SFG1	-1.26533
YIL102C	YIL102C	DOWN	YES	957	293.98	0.000272	0.000307	0.000173	0.000186	0.000189	0.000121	-4.49	0.0237	0.753		GCY1			SFC1			RRT14				YLR053C					SMA2	SMA2	1.24	0.601948		CRG1	CRG1	1.5	1.2		GCY1	1.64	RRT14	-0.7229	SFC1	0.804568
YDR142C	PEX7	DOWN	YES	190	58.36	5.4e-05	4.03e-05	4.49e-05	3.14e-05	3.67e-05	2.07e-05	-4.48	0.0239	0.766		GAS4	GAS4	0.44	SEC20			RRS1				YJL144W					RCN2	RCN2	1.24	1.16381		ENO1	ENO1	1.7	0.7		GAS4	1.29565	RRS1	-0.78574	SEC20	-0.55864
YLR150W	STM1	DOWN	YES	840	258.01	0.000239	0.000216	0.000191	0.000189	0.000135	0.000107	-4.48	0.0239	0.913		FRE6	FRE6	-2.01	SEC11			RRP9				YHR140W					YPL071C	YPL071C	1.29	0.532451		YPC1	YPC1	1.7	1.1		FRE6	-1.09412	RRP9	-0.75818	SEC11	-0.78621
YOR054C	VHS3	DOWN	YES	734	225.5	0.000209	0.000181	0.000194	0.000149	0.000143	8.59e-05	-4.46	0.0242	0.804		FMP10	FMP10	-7.45	SCS7			RRP45				YGP1					NQM1	NQM1	1.29	2.11264		YBR053C	YBR053C	1.7	0.9		FMP10	0.682477	RRP45	-0.52608	SCS7	-0.5419
YMR057C	YMR057C	UP	YES	1191	258.88	0.00024	0.000257	0.000203	0.000171	0.000172	0.000109	-4.38	0.0256	0.849		FLO11			RTN2	RTN2	0.82	RRP15				YGL081W					YGL159W	YGL159W	1.3	-0.77421		YDL027C	YDL027C	1.8	0.5		FLO11	-1.69692	RRP15	-0.55705	RTN2	1.20015
YNL074C	MLF3	UP	YES	1374	298.62	0.000277	0.000201	0.000232	0.000158	0.000133	0.000133	-4.37	0.0258	0.866		FIT3	FIT3	-1.56	RTC3	RTC3	-3.85	RRP14				YDR379C-A					YMR262W	YMR262W	1.33	0.743581		HGH1	HGH1	1.9	-0.9		FIT3	2.57223	RRP14	-0.63248	RTC3	2.23366
YAL051W	OAF1	UP	YES	1360	295.6	0.000274	0.000371	0.000284	0.000246	0.000191	0.000146	-4.34	0.0264	0.745		EMI2	EMI2	-0.21	RSB1			RRP12				YDR034W-B					ZRG8	ZRG8	1.34	0.524132		GAL3	GAL3	1.9	0.8		EMI2	1.61312	RRP12	-0.76898	RSB1	3.47738
YGR058W	PEF1	UP	YES	979	212.76	0.000197	0.000248	0.000241	0.000187	0.00016	9.47e-05	-4.32	0.0268	0.626		ECM8	ECM8	0.44	ROY1			RRP1				YCL002C					YEL020C	YEL020C	1.34	0.656162		REX4	REX4	1.9	-1.1		ECM8	1.85795	RRP1	-1.13503	ROY1	1.12685
YNL041C	COG6	DOWN	YES	1140	350.14	0.000324	0.00028	0.000223	0.000188	0.000199	0.000145	-4.31	0.0271	0.933		DPH5	DPH5	-1.27	ROG3	ROG3	1.94	RRN11				UTR2					ASR1	ASR1	1.34	-0.71443		CSI2	CSI2	2.1	-0.8		DPH5	-0.82136	RRN11	-0.65067	ROG3	0.594913
YNL104C	LEU4	DOWN	YES	236	72.49	6.71e-05	6.12e-05	4.52e-05	4.74e-05	3.67e-05	3.18e-05	-4.31	0.0271	0.946		DLD1			RMD6			RPO41				URA4					SPL2	SPL2	1.35	0.728294		YJL132W	YJL132W	2.1	0.6		DLD1	-0.65845	RPO41	0.621451	RMD6	0.865289
YNL326C	PFA3	DOWN	YES	714	219.35	0.000203	0.000218	0.000148	0.000155	0.000119	0.000102	-4.3	0.0273	0.893		DIA4			RIP1			RPF2				UBI4					ESBP6	ESBP6	1.46	0.827747		RPA34	RPA34	2.1	-1		DIA4	0.520174	RPF2	-1.05696	RIP1	-0.91742
YLL024C	SSA2	DOWN	YES	1224	375.95	0.000348	0.000241	0.00027	0.000217	0.000171	0.000159	-4.26	0.0283	0.895		DCS2	DCS2	0.7	RIM8			RPC82				TRP4					LSB1	LSB1	1.49	1.02456		ADD37	ADD37	2.14	0.6		DCS2	2.4988	RPC82	-0.57102	RIM8	0.989291
YJR146W	YJR146W	DOWN	YES	1231	378.11	0.00035	0.0005	0.000301	0.000364	0.000258	0.000179	-4.24	0.0287	0.626		DBP2			RIM15	RIM15	-6.92	RPC40				TMA10					DMA2	DMA2	1.51	0.656526		HFD1	HFD1	2.4	0.7		DBP2	-1.84756	RPC40	-0.72242	RIM15	0.734479
YEL013W	VAC8	DOWN	YES	260	79.87	7.4e-05	0.000116	7.83e-05	5.99e-05	5.42e-05	4.42e-05	-4.23	0.0288	0.662		CTP1			RGT1	RGT1	-0.09	RPC37				SYM1					CIN4	CIN4	1.51	-1.04628		YJR124C	YJR124C	2.6	-0.9		CTP1	-1.15527	RPC37	-0.68399	RGT1	0.747632
YMR326C	YMR326C	DOWN	YES	1105	339.44	0.000314	0.000384	0.000245	0.000236	0.000218	0.000161	-4.2	0.0295	0.815		CTH1	CTH1	2.82	RFX1	RFX1	-6.57	RPB5				SRD1					SHC1	SHC1	1.52	0.750339		TDH1	TDH1	2.7	1.7		CTH1	0.823762	RPB5	-0.5353	RFX1	0.800367
YER032W	FIR1	DOWN	YES	465	142.88	0.000132	0.000107	0.000108	0.000106	6.99e-05	6.24e-05	-4.16	0.0305	0.861		COX5B	COX5B	0.37	REV3	REV3	0.77	RPA34	RPA34	2.14		SLD7					YMR085W	YMR085W	1.54	0.992345		APT1	APT1	2.75	-0.7		COX5B	1.37222	RPA34	-1.03506	REV3	0.615426
YNL008C	ASI3	UP	YES	1494	324.76	0.000301	0.000277	0.000215	0.000204	0.000172	0.000148	-4.14	0.031	0.98		COX26			RCN2	RCN2	1.24	RPA135				RPC31					YDR042C	YDR042C	1.56	1.4351		MUP1	MUP1	2.8	-1.1		COX26	-1.26797	RPA135	-0.88698	RCN2	1.16381
YLR179C	YLR179C	DOWN	YES	296	90.93	8.42e-05	0.000159	0.000113	9.99e-05	4.9e-05	6.42e-05	-4.13	0.0312	0.411		CIN2	CIN2	0.89	RAD59	RAD59	1.06	ROK1				ROM1					PHM7	PHM7	1.57	2.72847		DAS2	DAS2	3.7	-0.8		CIN2	-1.53325	ROK1	-0.85506	RAD59	0.774893
YOR375C	GDH1	DOWN	YES	384	117.94	0.000109	0.000109	9.33e-05	6.83e-05	6.04e-05	6.1e-05	-4.1	0.032	0.907		CBP6			RAD54			RLP24				RKI1					NCA3	NCA3	1.6	2.10057		YTM1					CBP6	0.584489	RLP24	-1.08678	RAD54	0.627414
YPL048W	CAM1	UP	YES	988	214.7	0.000199	0.000229	0.000181	0.000174	0.000137	0.000101	-4.09	0.0321	0.82		CAT2	CAT2	0.75	QCR6	QCR6	-2.89	RIX7				RGI1					PGU1	PGU1	1.66	0.762314		YSC84					CAT2	1.25747	RIX7	-0.62272	QCR6	-0.51746
YLR108C	YLR108C	DOWN	YES	596	183.06	0.00017	0.000112	0.000146	0.000139	8.66e-05	7.41e-05	-4.08	0.0323	0.673		BNA4	BNA4	-1.8	QCR2			RIX1				PGM2					YIL055C	YIL055C	1.7	1.49485		YPQ2					BNA4	-0.63934	RIX1	-0.8371	QCR2	-0.68076
YML121W	GTR1	DOWN	YES	776	238.36	0.000221	0.000432	0.000263	0.000321	0.000175	0.000136	-4.06	0.0328	0.4		BLS1			PTR2	PTR2	-2.39	REX4	REX4	1.94		NSR1					YKR015C	YKR015C	1.83	0.645034		YPL260W					BLS1	0.722024	REX4	-1.0931	PTR2	2.13599
YBL024W	NCL1	DOWN	YES	1406	431.89	0.0004	0.000252	0.000317	0.0002	0.000184	0.000198	-4.05	0.0331	0.724		BIO2	BIO2	-2.84	PSK2	PSK2	0.79	RAS1				MSY1					SPR1	SPR1	1.85	0.738957		YOR020W-A					BIO2	-1.25902	RAS1	-0.8748	PSK2	0.688696
YDR528W	HLR1	UP	YES	1458	316.87	0.000293	0.000386	0.00041	0.000247	0.00026	0.000155	-4.02	0.0338	0.547		BDH2	BDH2	-0.43	PRR2			PYK2				MSC1					DOT6	DOT6	1.86	0.612276		YMR194C-B					BDH2	2.47469	PYK2	1.11781	PRR2	0.910859
YAL056W	GPB2	UP	YES	2355	511.81	0.000474	0.000589	0.000467	0.000474	0.000388	0.00023	-3.99	0.0346	0.642		BAT2	BAT2	-0.38	PPT2			PXR1				ISM1					SSP2	SSP2	1.88	0.94751		YLR460C					BAT2	0.575478	PXR1	-1.07392	PPT2	0.780499
YBR103W	SIF2	DOWN	YES	348	106.89	9.9e-05	0.000108	0.000112	8.62e-05	7.36e-05	5.02e-05	-3.97	0.0352	0.726		BAP2	BAP2	1.47	POP3			PWP1				IGD1					GTO1	GTO1	1.9	0.843001		YLR063W					BAP2	1.57449	PWP1	-0.85302	POP3	-0.717
YCL033C	MXR2	DOWN	YES	2554	784.51	0.000726	0.000504	0.000491	0.000425	0.000365	0.000346	-3.97	0.0352	0.917		ATR1	ATR1	0.34	POG1	POG1	2.31	PUF6				HSP82					BUD8	BUD8	1.93	-0.51314		YKL053C-A					ATR1	-2.33167	PUF6	-0.7063	POG1	0.668006
YDR220C	YDR220C	DOWN	YES	1379	423.58	0.000392	0.000431	0.000415	0.000403	0.000279	0.000196	-3.96	0.0355	0.676		ATH1	ATH1	0.17	PIN3	PIN3	-10.88	PTC6	PTC6	-0.31		HMS2					YML079W	YML079W	1.94	-0.54723		YJR135W-A					ATH1	1.55636	PTC6	0.852957	PIN3	1.04706
YHL028W	WSC4	DOWN	YES	947	290.84	0.000269	0.000367	0.000276	0.000212	0.000203	0.000155	-3.95	0.0358	0.736		ATG8	ATG8	2.32	PIG1	PIG1	0.77	PRY1	PRY1	0.8		GPX1					ROG3	ROG3	1.94	0.594913		YJL062W-A					ATG8	1.5561	PRY1	1.01347	PIG1	0.57052
YLR174W	IDP2	DOWN	YES	851	261.36	0.000242	0.000155	0.000177	0.000143	0.000122	0.000112	-3.94	0.0361	0.847		ATG36			PHM7	PHM7	1.57	PRP43				GPM2					DIE2	DIE2	1.96	-0.73801		YIL096C					ATG36	1.40241	PRP43	-0.78173	PHM7	2.72847
YPL264C	YPL264C	UP	YES	1285	279.29	0.000259	0.000373	0.000241	0.000274	0.0002	0.000141	-3.94	0.0361	0.612		ARO9	ARO9	0.22	PHM6	PHM6	2.53	PRM7	PRM7	0.57		GCY1					ADY4	ADY4	1.96	0.557018		YGR174W-A					ARO9	1.98055	PRM7	-1.46461	PHM6	-0.99802
YER057C	HMF1	DOWN	YES	1086	333.61	0.000309	0.000233	0.000221	0.00017	0.00018	0.000147	-3.92	0.0366	0.915		AQY2	AQY2	-1.16	PGU1	PGU1	1.66	POX1				FLO11					YHR045W	YHR045W	2.09	-1.31188		YGR174W-A					AQY2	-1.30751	POX1	0.892591	PGU1	0.762314
YMR167W	MLH1	UP	YES	398	86.51	8.01e-05	0.000135	8.47e-05	7.4e-05	8.78e-05	4.12e-05	-3.91	0.0369	0.44		AQR1	AQR1	-1.37	PEX18			POT1	POT1	0.66		DLD1					YGL036W	YGL036W	2.12	0.863704		YGR153W					AQR1	-1.14078	POT1	0.660657	PEX18	1.11027
YMR302C	YME2	UP	YES	1321	287.06	0.000266	0.000255	0.000249	0.00021	0.000189	0.000128	-3.91	0.0369	0.841		ANT1	ANT1	-3.24	PEX11	PEX11	-0.49	POL5				DIA4					AVO2	AVO2	2.12	0.670816		YFL042C					ANT1	-1.0434	POL5	-0.64364	PEX11	-0.67458
YNL091W	NST1	UP	YES	344	74.77	6.92e-05	9.3e-05	7.17e-05	6.18e-05	4.61e-05	4.21e-05	-3.91	0.0369	0.738		YOL052C-A			PET130			PHO90	PHO90	-0.13		DBP2					YNL194C	YNL194C	2.13	2.07711		YDR381C-A					YOL052C-A	3.6473	PHO90	-0.94739	PET130	0.526112
YPR115W	YPR115W	UP	YES	1697	368.82	0.000342	0.000294	0.000383	0.000228	0.000211	0.000179	-3.91	0.0369	0.731		YNR068C			PCF11			PET191				CTP1					MRM2	MRM2	2.19	0.536978		YDR115W					YNR068C	1.06421	PET191	0.71258	PCF11	0.834579
YPR149W	NCE102	DOWN	YES	1088	334.15	0.000309	0.000221	0.000235	0.000239	0.00019	0.000131	-3.91	0.0369	0.776		TSA2			ORM2			PET100				COX26					POG1	POG1	2.31	0.668006		YDL130W-A					TSA2	1.00148	PET100	0.772609	ORM2	0.564569
YGR032W	GSC2	DOWN	YES	748	229.72	0.000213	0.000221	0.000167	0.000185	0.000156	9.97e-05	-3.9	0.0373	0.767		STE2			NUC1			PCS60	PCS60	1		CBP6					SGS1	SGS1	2.37	0.6053		YDL045W-A					STE2	-1.59864	PCS60	0.781265	NUC1	-0.78355
YNL037C	IDH1	DOWN	YES	132	40.54	3.75e-05	2.77e-05	3.26e-05	2.4e-05	1.39e-05	2.35e-05	-3.9	0.0373	0.536		NRG2	NRG2	3.51	NQM1	NQM1	1.29	PCL1	PCL1	1.39		BLS1					SFG1	SFG1	2.47	-1.26533		YBR056W					NRG2	0.840343	PCL1	-0.50367	NQM1	2.11264
YKL077W	YKL077W	UP	YES	838	182.09	0.000169	0.000225	0.000207	0.000126	0.000119	0.000106	-3.89	0.0376	0.66		MVB12			NHX1	NHX1	-1.17	PAU2	PAU2	-0.88		ATG36					PHM6	PHM6	2.53	-0.99802		YBL028C					MVB12	0.861653	PAU2	1.57641	NHX1	-0.67282
YHR087W	RTC3	DOWN	YES	1643	504.68	0.000467	0.000426	0.000319	0.000427	0.000274	0.000226	-3.85	0.039	0.739		MSC7			NGL1	NGL1	1.11	OGG1	OGG1	-0.66		YOL052C-A					YGL039W	YGL039W	2.56	-0.53186		UTP8					MSC7	-0.78108	OGG1	-0.54149	NGL1	-0.57698
YDR477W	SNF1	DOWN	YES	150	46.07	4.27e-05	4.13e-05	2.21e-05	1.94e-05	2.07e-05	2.63e-05	-3.81	0.0403	0.502		MAL32	MAL32	-0.62	NCA3	NCA3	1.6	NSA2				YNR068C					FAR3	FAR3	2.98	0.607449		UTP6					MAL32	2.24819	NSA2	-0.96646	NCA3	2.10057
YKL075C	YKL075C	DOWN	YES	1489	457.38	0.000424	0.000421	0.000388	0.000367	0.000271	0.000223	-3.79	0.0409	0.867		INO1			MSH4	MSH4	0.66	NRP1	NRP1	1.18		TSA2					MGA2	MGA2	3.06	0.558639		UTP25					INO1	1.70697	NRP1	-0.80579	MSH4	0.696615
YCR030C	SYP1	DOWN	YES	1145	351.65	0.000326	0.000326	0.000234	0.000295	0.000207	0.000163	-3.78	0.0413	0.771		HO	HO	0	MRM2	MRM2	2.19	NOP8				STE2					CCS1	CCS1	3.16	-1.12115		UTP21					HO	-0.72795	NOP8	-0.59149	MRM2	0.536978
YIL123W	SIM1	DOWN	YES	1971	605.45	0.000561	0.000589	0.000452	0.000381	0.00039	0.000298	-3.77	0.0415	0.903		HES1			MRK1	MRK1	1.05	NOP2				MVB12					MBR1	MBR1	3.3	1.18609		UTP18					HES1	1.31232	NOP2	-0.75038	MRK1	1.29995
YLR408C	YLR408C	DOWN	YES	3262	1001.92	0.000928	0.000788	0.000622	0.000673	0.000596	0.000432	-3.77	0.0415	0.879		FMP16	FMP16	0.81	MPT5			NOP16				MSC7					YGL010W	YGL010W	3.92	0.608411		UTP14					FMP16	2.69185	NOP16	-0.69226	MPT5	0.912744
YOR042W	CUE5	DOWN	YES	1623	498.53	0.000462	0.000434	0.000384	0.000345	0.000303	0.000235	-3.77	0.0415	0.954		FIG1	FIG1	-0.89	MPC2			NOP15				INO1					HXT5	HXT5	3.96	3.64955		UTP10					FIG1	1.42031	NOP15	-1.00059	MPC2	-0.60042
YHR004C	NEM1	UP	YES	439	95.42	8.84e-05	0.000113	0.000111	8.38e-05	7.58e-05	4.76e-05	-3.76	0.0419	0.596		BAR1	BAR1	1.89	MND1			NOP12	NOP12	0.64		HES1					ALD2	ALD2	5.11	0.91543		URB2					BAR1	-1.46254	NOP12	-0.66397	MND1	0.967072
YJL170C	ASG7	DOWN	YES	909	279.18	0.000259	0.000196	0.000236	0.000204	0.000136	0.000133	-3.75	0.0421	0.769					MMS21			NOG2									YPL257W					URA7							NOG2	-1.14015	MMS21	0.561647
YPR138C	MEP3	UP	YES	2636	572.94	0.000531	0.000706	0.000633	0.000452	0.000491	0.000284	-3.75	0.0421	0.582					MMS2			NOG1									YOR298C-A					URA1							NOG1	-0.86029	MMS2	0.701699
YBR050C	REG2	DOWN	YES	891	273.67	0.000253	0.000333	0.000262	0.000307	0.000192	0.000139	-3.72	0.0432	0.55					MMF1			NOC4									YOR186W					TSR1							NOC4	-0.88463	MMF1	0.528633
YCR009C	RVS161	UP	YES	391	84.99	7.87e-05	6.29e-05	8.01e-05	6.15e-05	5.88e-05	3.5e-05	-3.72	0.0432	0.648					MGA2	MGA2	3.06	NOC3									YOR011W-A					TRZ1							NOC3	-0.6993	MGA2	0.558639
YKL208W	CBT1	DOWN	YES	250	76.79	7.11e-05	5.7e-05	8e-05	6.83e-05	5.19e-05	3.15e-05	-3.71	0.0435	0.523					MGA1	MGA1	0.29	NOB1									YNL195C					TOD6							NOB1	-0.50446	MGA1	0.680911
YOR001W	RRP6	DOWN	YES	294	90.31	8.36e-05	7.19e-05	5.4e-05	6.37e-05	4.01e-05	4.67e-05	-3.71	0.0435	0.766					MFG1			NNT1	NNT1	-2.94							YNL130C-A					TIF6							NNT1	-0.53852	MFG1	0.779532
YLR380W	CSR1	DOWN	YES	1991	611.6	0.000566	0.000566	0.000442	0.000404	0.000336	0.000321	-3.7	0.0438	0.955					MET2			NMD3									YLR412C-A					TGS1							NMD3	-0.83533	MET2	0.760327
YGL133W	ITC1	DOWN	YES	2159	663.12	0.000614	0.00078	0.000585	0.000575	0.000529	0.000318	-3.68	0.0445	0.648					MEK1			NCS2									YLR406C-A					TDA1							NCS2	-0.5059	MEK1	0.680252
YFR032C-A	RPL29	DOWN	YES	362	111.24	0.000103	0.00011	8.79e-05	8.45e-05	6.04e-05	6.12e-05	-3.66	0.0452	0.87					MEH1	MEH1	0.48	NAN1									YLR342W-A					SYO1							NAN1	-0.61806	MEH1	-0.64392
YFR020W	YFR020W	DOWN	YES	2866	880.31	0.000815	0.00108	0.000802	0.000629	0.000606	0.000498	-3.66	0.0452	0.752					MDM30	MDM30	-0.35	MYO3	MYO3	-0.75							YLR307C-A					STE14							MYO3	0.885349	MDM30	0.705392
YJL218W	YJL218W	UP	YES	2267	492.7	0.000456	0.00061	0.000405	0.000354	0.000309	0.000291	-3.65	0.0455	0.746					MCH4	MCH4	0.11	MUP1	MUP1	2.79							YLR297W					SSF1							MUP1	-1.1448	MCH4	-0.91338
YIL152W	YIL152W	UP	YES	669	145.37	0.000135	0.000165	0.000121	0.000106	0.000106	7.47e-05	-3.64	0.0459	0.777					MBR1	MBR1	3.3	MTR3									YLR285C-A					SOF1							MTR3	-0.64027	MBR1	1.18609
YLR441C	RPS1A	DOWN	YES	182	55.9	5.18e-05	5.39e-05	6.63e-05	4.72e-05	3.03e-05	3.25e-05	-3.63	0.0463	0.592					MAL13	MAL13	-0.47	MSS2									YLR154W-E					SOD2							MSS2	0.60532	MAL13	1.06208
YOR229W	WTM2	UP	YES	460	99.98	9.26e-05	0.000172	7.7e-05	9.17e-05	6.68e-05	6.56e-05	-3.61	0.0469	0.434					LYS4			MRPS16									YLR099W-A					SLX9							MRPS16	0.512999	LYS4	-0.59037
YOL092W	YOL092W	DOWN	YES	863	265.03	0.000245	0.0002	0.000215	0.000195	0.000122	0.00014	-3.6	0.0473	0.764					LST8			MRPL50	MRPL50	0.9							YKL106C-A					SEC53							MRPL50	0.669433	LST8	0.970617
YMR244W	YMR244W	DOWN	YES	789	242.35	0.000224	0.000286	0.000212	0.000231	0.000148	0.000137	-3.58	0.0482	0.679					LSB1	LSB1	1.49	MRPL39	MRPL39	-0.25							YJR005C-A					SCH9							MRPL39	0.788417	LSB1	1.02456
YIL023C	YKE4	UP	YES	2141	465.37	0.000431	0.000446	0.000343	0.000272	0.000306	0.000238	-3.56	0.049	0.854					LOT5	LOT5	-0.88	MRPL27									YJL127C-B					RRT14							MRPL27	0.652656	LOT5	-1.03913
YPR170C	YPR170C	UP	YES	969	210.6	0.000195	0.000289	0.000246	0.000164	0.000171	0.000122	-3.55	0.0495	0.566					LDB18			MRPL23									YIL169C					RRS1							MRPL23	0.730023	LDB18	0.638242
YOR043W	WHI2	DOWN	YES	483	148.39	0.000137	0.000107	9.69e-05	6.71e-05	7.95e-05	7.48e-05	-3.54	0.0499	0.754					LDB17			MPP10									YIL082W-A					RRP9							MPP10	-0.69318	LDB17	0.743712
YNL266W	YNL266W	DOWN	YES	1735	532.98	0.000494	0.000529	0.000507	0.00045	0.000342	0.000278	-3.54	0.0499	0.796					KSP1	KSP1	-0.86	MPM1	MPM1	0.9							YHR182W					RRP45							MPM1	1.6652	KSP1	1.03316
YOR253W	NAT5	UP	YES	943	204.98	0.00019	0.000154	0.000105	0.000115	8.99e-05	0.000109	-3.54	0.0499	0.691					JLP1	JLP1	-0.41	MNN5									YHR175W-A					RRP15							MNN5	-0.56761	JLP1	0.988573
YER179W	DMC1	UP	YES	660	143.42	0.000133	0.000255	0.00012	0.000142	0.000146	7.63e-05	-3.52	0.0507	0.347					ITC1	ITC1	-3.68	MIS1	MIS1	0.29							YHR079C-A					RRP14							MIS1	-0.76828	ITC1	0.59008
YKL092C	BUD2	UP	YES	1269	275.83	0.000255	0.000167	0.000156	0.000142	0.000129	0.000129	-3.52	0.0507	0.795					IRC3			MIC14									YGR146C-A					RRP12							MIC14	0.884344	IRC3	0.71277
YER060W	FCY21	DOWN	YES	1074	329.94	0.000306	0.000271	0.000164	0.000186	0.000202	0.000152	-3.51	0.0512	0.67					ILV3			MES1									YGR121W-A					RRP1							MES1	-0.71025	ILV3	-0.55958
YPL019C	VTC3	DOWN	YES	5301	1628.64	0.00151	0.00121	0.00125	0.00107	0.000944	0.000769	-3.51	0.0512	0.936					ICY1	ICY1	-0.32	MEP2	MEP2	-0.55							YGR109W-B					RRN11							MEP2	-2.00793	ICY1	0.713871
YKR088C	TVP38	DOWN	YES	894	274.64	0.000254	0.000375	0.000279	0.000221	0.000207	0.000163	-3.51	0.0512	0.638					ICS3	ICS3	-5.3	MEP1	MEP1	-0.5							YGL101W					RPO41							MEP1	-0.75663	ICS3	-0.53629
YDL082W	RPL13A	DOWN	YES	157	48.22	4.47e-05	3.48e-05	3.85e-05	2.95e-05	2.14e-05	2.69e-05	-3.5	0.0517	0.739					HXT7			MCR1									YFR035C					RPF2							MCR1	0.629868	HXT7	1.66815
YML011C	RAD33	UP	YES	1557	338.36	0.000313	0.000355	0.000346	0.000333	0.000288	0.000153	-3.5	0.0517	0.511					HXT5	HXT5	3.96	MAK16									YER078W-A					RPC82							MAK16	-1.24628	HXT5	3.64955
YMR318C	ADH6	DOWN	YES	2151	660.74	0.000612	0.000644	0.000451	0.00049	0.000531	0.000289	-3.5	0.0517	0.619					HXK2	HXK2	-0.36	LUC7									YEF1					RPC40							LUC7	-0.73801	HXK2	-0.82817
YHL046C	PAU13	DOWN	YES	2119	650.92	0.000603	0.000769	0.000588	0.000469	0.000457	0.00037	-3.49	0.0522	0.77					HUG1			LTV1									YCL026C-B					RPC37							LTV1	-0.66311	HUG1	0.689298
YML056C	IMD4	UP	YES	1152	250.34	0.000232	0.000147	0.000217	0.000142	0.000146	0.000109	-3.49	0.0522	0.625					HSP31			LSG1									YBR089C-A					RPB5							LSG1	-0.57932	HSP31	-1.06005
YML030W	AIM31	UP	YES	416	90.42	8.37e-05	6.43e-05	0.00011	6.15e-05	4.25e-05	5.17e-05	-3.48	0.0527	0.445					HSP30	HSP30	0.6	LIA1	LIA1	-7.86							YBL059W					RPA135							LIA1	-0.94975	HSP30	4.10607
YBR090C	YBR090C	DOWN	YES	1001	307.48	0.000285	0.000241	0.000256	0.000222	0.000219	0.000134	-3.46	0.0536	0.733					HPF1	HPF1	0.73	LCP5									YAK1					ROK1							LCP5	-0.71228	HPF1	0.729519
YOL090W	MSH2	DOWN	YES	140	43.01	3.98e-05	3.69e-05	4.15e-05	4.38e-05	2.12e-05	2.39e-05	-3.43	0.0551	0.513					HOP2			KSH1									VPS28					RLP24							KSH1	-0.89537	HOP2	0.923673
YKL114C	APN1	DOWN	YES	884	271.51	0.000251	0.00023	0.000299	0.000218	0.000173	0.000138	-3.42	0.0556	0.651					HCH1	HCH1	0.71	KRR1									VAM6					RIX7							KRR1	-0.74168	HCH1	0.961029
YGR039W	YGR039W	DOWN	YES	2690	826.31	0.000765	0.000757	0.000588	0.000685	0.000521	0.000408	-3.39	0.057	0.808					GYP7	GYP7	0.8	KRI1									ULP2					RIX1							KRI1	-0.65906	GYP7	0.70496
YNL311C	YNL311C	UP	YES	456	99.11	9.18e-05	9.65e-05	0.000102	8.71e-05	7.89e-05	4.71e-05	-3.38	0.0575	0.602					GTO1	GTO1	1.9	KRE33									UGP1					RAS1							KRE33	-0.89153	GTO1	0.843001
YML108W	YML108W	DOWN	YES	973	298.84	0.000277	0.000301	0.000224	0.000247	0.000227	0.000143	-3.35	0.0591	0.695					GTF1			KAP123									UBC4					PYK2							KAP123	-0.71024	GTF1	0.603271
YKL056C	TMA19	DOWN	YES	231	70.96	6.57e-05	4.89e-05	4.34e-05	4.5e-05	3.99e-05	3.27e-05	-3.35	0.0591	0.881					GLG2	GLG2	0.41	IZH1	IZH1	-1.13							TIR4					PXR1							IZH1	-0.66735	GLG2	0.714297
YLR001C	YLR001C	DOWN	YES	1099	337.61	0.000313	0.000384	0.000296	0.000272	0.000224	0.000195	-3.35	0.0591	0.803					GGC1			IRC18									THS1					PWP1							IRC18	2.26973	GGC1	-0.77129
YNR058W	BIO3	DOWN	YES	2124	652.43	0.000604	0.000636	0.000472	0.000457	0.000506	0.00031	-3.34	0.0595	0.715					GCG1			IPI3									TFB1					PUF6							IPI3	-1.04706	GCG1	0.794577
YIL140W	AXL2	DOWN	YES	1097	336.96	0.000312	0.000363	0.000331	0.000278	0.000274	0.00017	-3.34	0.0595	0.659					GAT4	GAT4	0.05	IPI1									TAD2					PRP43							IPI1	-0.97807	GAT4	0.77247
YOR019W	YOR019W	DOWN	YES	899	276.16	0.000256	0.000212	0.000215	0.000251	0.000198	0.000115	-3.32	0.0609	0.547					GAS2	GAS2	0.9	IMP4									SPI1					POX1							IMP4	-0.94283	GAS2	0.922271
YOL101C	IZH4	UP	YES	1178	256.07	0.000237	0.000218	0.000336	0.000231	0.000168	0.000134	-3.3	0.0619	0.462					FUN19	FUN19	-0.07	IMP3									SPC105					POL5							IMP3	-1.0948	FUN19	1.41056
YKR036C	CAF4	DOWN	YES	907	278.64	0.000258	0.000256	0.000234	0.000229	0.000181	0.000144	-3.28	0.0632	0.853					FRK1			IMG1									SIS1					PET191							IMG1	0.628324	FRK1	0.606434
YFR031C-A	RPL2A	DOWN	YES	188	57.75	5.35e-05	8.78e-05	8.15e-05	5.05e-05	5.56e-05	3.5e-05	-3.28	0.0632	0.395					FMP48	FMP48	0.63	IMD4	IMD4	-3.49							SIP4					PET100							IMD4	-1.02821	FMP48	1.19375
YBL010C	YBL010C	UP	YES	1309	284.47	0.000263	0.000256	0.000298	0.000241	0.000157	0.000167	-3.27	0.0638	0.652					FMP41	FMP41	-3.22	HPM1									SFC1					NSA2							HPM1	-0.80131	FMP41	-0.62719
YAR047C	YAR047C	UP	YES	1162	252.61	0.000234	0.000318	0.00034	0.000214	0.00029	0.000123	-3.26	0.0645	0.32					FKS1			HOR2									SEC20					NOP8							HOR2	0.833689	FKS1	-0.5728
YMR291W	YMR291W	DOWN	YES	1970	605.12	0.00056	0.000639	0.000542	0.000551	0.00036	0.000358	-3.25	0.0651	0.726					FES1			HNM1	HNM1	0.96							SEC11					NOP2							HNM1	-0.58422	FES1	0.615476
YPR128C	ANT1	UP	YES	1419	308.45	0.000286	0.000308	0.000253	0.000222	0.000207	0.000169	-3.24	0.0657	0.911					FAT1			HIS6									SCS7					NOP16							HIS6	-0.55938	FAT1	-0.64409
YMR080C	NAM7	UP	YES	1582	343.87	0.000318	0.000289	0.000273	0.000325	0.000233	0.00016	-3.22	0.0669	0.622					FAR3	FAR3	2.98	HIM1	HIM1	-5.46							RSB1					NOP15							HIM1	0.719453	FAR3	0.607449
YMR174C	PAI3	UP	YES	455	98.9	9.16e-05	0.000105	0.000117	6.98e-05	7.85e-05	5.53e-05	-3.22	0.0669	0.573					ESBP6	ESBP6	1.46	HGH1	HGH1	1.89							ROY1					NOG2							HGH1	-0.91672	ESBP6	0.827747
YNL168C	FMP41	DOWN	YES	986	302.83	0.00028	0.00035	0.000318	0.000207	0.000246	0.000173	-3.22	0.0669	0.616					ELC1	ELC1	-0.13	HFD1	HFD1	2.35							RMD6					NOG1							HFD1	0.660061	ELC1	0.569429
YKL220C	FRE2	DOWN	YES	1811	556.31	0.000515	0.000738	0.000614	0.000589	0.000504	0.0003	-3.21	0.0676	0.461					ELA1			HCA4									RIP1					NOC4							HCA4	-0.92767	ELA1	0.595114
YDR265W	PEX10	DOWN	YES	309	94.91	8.79e-05	6.8e-05	6.87e-05	6.68e-05	5.38e-05	4.67e-05	-3.2	0.0682	0.899					EEB1	EEB1	-0.36	HAS1									RIM8					NOC3							HAS1	-0.79134	EEB1	-2.02535
YGL050W	TYW3	DOWN	YES	868	266.65	0.000247	0.00036	0.000342	0.000249	0.000255	0.000149	-3.19	0.069	0.433					EDC2	EDC2	-0.05	HAP5	HAP5	-1.96							RAD54					NOB1							HAP5	0.596824	EDC2	1.66044
YIL006W	YIA6	DOWN	YES	976	299.81	0.000278	0.000363	0.00028	0.000328	0.000237	0.00016	-3.19	0.069	0.514					ECM3			HAP4									QCR2					NMD3							HAP4	0.769083	ECM3	-0.51544
YPL220W	RPL1A	DOWN	YES	716	219.89	0.000204	0.000204	0.000173	0.000193	0.000125	0.000124	-3.18	0.0696	0.771					ECM11			GUA1									PRR2					NCS2							GUA1	-0.93026	ECM11	0.949652
YMR150C	IMP1	DOWN	YES	211	64.81	6e-05	4.65e-05	4e-05	5.89e-05	3.71e-05	2.95e-05	-3.17	0.0703	0.552					ECL1			GTT1									PPT2					NAN1							GTT1	0.827315	ECL1	2.56539
YBR294W	SUL1	DOWN	YES	1252	384.59	0.000356	0.000472	0.000324	0.000357	0.000245	0.00024	-3.16	0.071	0.644					DUR3			GRX2	GRX2	-0.39							POP3					MTR3							GRX2	0.723915	DUR3	0.708164
YAL064C-A	YAL064C-A	DOWN	YES	2057	631.8	0.000585	0.000963	0.000745	0.000505	0.000543	0.000415	-3.15	0.0715	0.467					DPM1			GPN3									PEX18					MSS2							GPN3	-0.52596	DPM1	-0.82901
YGR025W	YGR025W	UP	YES	247	53.69	4.97e-05	0.000112	7.48e-05	5.73e-05	5.84e-05	3.63e-05	-3.14	0.0722	0.282					DOT6	DOT6	1.86	GLC3	GLC3	1.2							PET130					MRPS16							GLC3	1.27622	DOT6	0.612276
YEL033W	MTC7	DOWN	YES	2917	895.97	0.00083	0.000674	0.000693	0.000637	0.000531	0.000456	-3.12	0.0736	0.922					DMC1	DMC1	-3.52	GCD10									PCF11					MRPL27							GCD10	-0.77488	DMC1	0.729635
YML003W	YML003W	UP	YES	705	153.25	0.000142	0.000169	0.000171	0.000156	0.000127	8.04e-05	-3.12	0.0736	0.514					DMA2	DMA2	1.51	GAP1	GAP1	-2.32							ORM2					MRPL23							GAP1	-1.91797	DMA2	0.656526
YIL005W	EPS1	DOWN	YES	1231	378.11	0.00035	0.000434	0.000365	0.000289	0.000257	0.000236	-3.11	0.0744	0.762					DJP1	DJP1	1.01	GAL3	GAL3	1.89							NUC1					MPP10							GAL3	0.770081	DJP1	-0.52817
YJL215C	YJL215C	DOWN	YES	1853	569.16	0.000527	0.000652	0.000463	0.000395	0.000416	0.000336	-3.1	0.075	0.745					DIE2	DIE2	1.96	FYV7									MPT5					MNN5							FYV7	-0.86208	DIE2	-0.73801
YNL068C	FKH2	UP	YES	1701	369.68	0.000342	0.000313	0.000341	0.000268	0.000266	0.000187	-3.1	0.075	0.776					DID4			FUR1									MPC2					MIC14							FUR1	-0.82897	DID4	-0.51886
YJL133W	MRS3	UP	YES	755	164.05	0.000152	0.000179	0.00019	0.000125	0.000129	9.48e-05	-3.09	0.0756	0.606					DFG5	DFG5	0.04	FUN14									MND1					MES1							FUN14	0.744135	DFG5	-0.52407
YNR025C	YNR025C	DOWN	YES	403	123.77	0.000115	0.000114	8.02e-05	9.77e-05	8.43e-05	6.24e-05	-3.08	0.0764	0.736					DCI1			FRE7	FRE7	0.39							MMS21					MCR1							FRE7	1.28636	DCI1	0.522325
YBR114W	RAD16	DOWN	YES	1654	508.03	0.00047	0.000567	0.000473	0.000479	0.000376	0.000285	-3.07	0.0772	0.679					DAS1			FRE4	FRE4	-0.06							MMS2					MAK16							FRE4	-0.85545	DAS1	0.84904
YHL032C	GUT1	DOWN	YES	1247	383.08	0.000355	0.000327	0.000358	0.000248	0.000283	0.000198	-3.07	0.0772	0.733					DAL80			FRE3	FRE3	0.43							MMF1					LUC7							FRE3	-0.62816	DAL80	0.763191
YBR021W	FUR4	DOWN	YES	387	118.91	0.00011	9.7e-05	9.4e-05	9.63e-05	6.97e-05	6.35e-05	-3.06	0.078	0.853					CWH41	CWH41	-2.38	FRE1									MFG1					LTV1							FRE1	-0.5659	CWH41	-0.91873
YGR141W	VPS62	DOWN	YES	913	280.48	0.00026	0.000244	0.000177	0.000185	0.000143	0.000169	-3.04	0.0796	0.753					CUR1	CUR1	0.08	FMP46	FMP46	0.09							MET2					LSG1							FMP46	0.777534	CUR1	1.20297
YMR100W	MUB1	UP	YES	986	214.27	0.000198	0.000186	0.000172	0.000135	0.000158	0.000109	-3.04	0.0796	0.8					CUP2	CUP2	1.18	FMP33	FMP33	-2.41							MEK1					LCP5							FMP33	1.60795	CUP2	1.1076
YLL013C	PUF3	UP	YES	1446	314.28	0.000291	0.000236	0.00025	0.000258	0.000242	0.000136	-3.04	0.0796	0.553					CTT1	CTT1	0.64	FMP25	FMP25	-0.49							LYS4					KSH1							FMP25	0.722909	CTT1	1.1714
YKL103C	LAP4	DOWN	YES	699	214.7	0.000199	0.000175	0.00016	0.00017	0.000115	0.000121	-3.04	0.0796	0.817					CTR2			FMP21									LST8					KRR1							FMP21	0.879504	CTR2	-0.70298
YDR058C	TGL2	UP	YES	1352	293.87	0.000272	0.000207	0.000244	0.000191	0.000211	0.000136	-3.03	0.0802	0.674					CST6			FEN2									LDB18					KRI1							FEN2	-0.83281	CST6	0.785756
YOR100C	CRC1	DOWN	YES	958	294.3	0.000273	0.000292	0.000306	0.000237	0.000222	0.000163	-3.02	0.0809	0.71					CRR1	CRR1	-0.79	FAL1									LDB17					KRE33							FAL1	-0.79501	CRR1	0.875397
YMR137C	PSO2	DOWN	YES	1120	343.98	0.000319	0.000346	0.00021	0.000238	0.000237	0.000188	-3	0.0823	0.677					CRC1	CRC1	-3.02	ETR1									IRC3					KAP123							ETR1	0.776555	CRC1	1.97908
YKR092C	SRP40	DOWN	YES	292	89.69	8.31e-05	0.000108	0.0001	7.62e-05	6.36e-05	5.83e-05	-2.99	0.083	0.635					COX8			ESF2									ILV3					IRC18							ESF2	-0.70051	COX8	-0.86798
YKR005C	YKR005C	DOWN	YES	1411	433.4	0.000401	0.000324	0.000322	0.000298	0.000285	0.000214	-2.98	0.0838	0.876					COX6			ERR3									HXT7					IPI3							ERR3	1.1144	COX6	-0.72992
YPL003W	ULA1	UP	YES	2465	535.79	0.000496	0.000507	0.00046	0.000405	0.000414	0.000279	-2.97	0.0846	0.776					COX5A	COX5A	-1.25	ENP2									HUG1					IPI1							ENP2	-0.75279	COX5A	-1.02597
YNL082W	PMS1	UP	YES	442	96.07	8.9e-05	6.22e-05	5.8e-05	4.91e-05	6.71e-05	4.3e-05	-2.95	0.0864	0.567					COS9			ENP1									HSP31					IMP4							ENP1	-0.83478	COS9	-0.79532
YLR285W	NNT1	DOWN	YES	570	175.07	0.000162	0.000155	0.000139	0.000134	0.000118	9.42e-05	-2.94	0.0871	0.921					CIN5	CIN5	0.78	ENO1	ENO1	1.7							HOP2					IMP3							ENO1	0.742762	CIN5	1.27065
YOR386W	PHR1	UP	YES	1326	288.25	0.000267	0.000358	0.000323	0.000254	0.000272	0.000162	-2.94	0.0871	0.483					CIN4	CIN4	1.51	ENB1	ENB1	-0.73							GTF1					IMG1							ENB1	-1.25186	CIN4	-1.04628
YOR010C	TIR2	UP	YES	685	148.93	0.000138	0.000187	0.000234	0.000153	0.000146	8.59e-05	-2.92	0.0889	0.317					CDD1			EMI5	EMI5	-0.39							GGC1					HPM1							EMI5	1.02058	CDD1	0.678091
YKR027W	BCH2	UP	YES	482	104.76	9.7e-05	6.38e-05	6.95e-05	8.75e-05	6.1e-05	4.69e-05	-2.91	0.0897	0.52					CDC8			EMG1									GCG1					HOR2							EMG1	-0.64186	CDC8	-0.59019
YOR005C	DNL4	UP	YES	1033	224.53	0.000208	0.000245	0.00021	0.000185	0.000148	0.000143	-2.91	0.0897	0.784					CDC26	CDC26	-1.55	EFM2									FRK1					HIS6							EFM2	-0.80291	CDC26	0.582031
YER174C	GRX4	DOWN	YES	1659	509.54	0.000472	0.000415	0.000451	0.000339	0.00038	0.000261	-2.9	0.0906	0.739					CCS1	CCS1	3.16	EDS1	EDS1	0.41							FKS1					HCA4							EDS1	1.00222	CCS1	-1.12115
YIL161W	YIL161W	DOWN	YES	1896	582.34	0.000539	0.000715	0.000582	0.000456	0.000432	0.000379	-2.9	0.0906	0.675					CAB2			ECM4	ECM4	-2.07							FES1					HAS1							ECM4	1.60765	CAB2	-0.63991
YFR033C	QCR6	DOWN	YES	833	255.85	0.000237	0.000151	0.000132	0.00017	0.000154	0.000111	-2.89	0.0912	0.534					BYE1	BYE1	-0.56	ECM15	ECM15	-0.33							FAT1					HAP4							ECM15	0.583952	BYE1	0.574241
YJL134W	LCB3	DOWN	YES	357	109.62	0.000102	5.67e-05	7.12e-05	5.51e-05	6.63e-05	4.84e-05	-2.89	0.0912	0.514					BUD8	BUD8	1.93	ECM1	ECM1	-0.2							ELA1					GUA1							ECM1	-1.24998	BUD8	-0.51314
YOL110W	SHR5	DOWN	YES	1079	331.45	0.000307	0.000368	0.000421	0.000279	0.000299	0.000188	-2.88	0.0921	0.456					BTN2	BTN2	1.17	DSF1									ECM3					GTT1							DSF1	0.953421	BTN2	1.91177
YCR031C	RPS14A	DOWN	YES	503	154.55	0.000143	0.000196	0.000179	0.000159	0.000161	8.24e-05	-2.86	0.0938	0.366					BSC5	BSC5	-1.21	DSE2									ECM11					GPN3							DSE2	-0.74208	BSC5	0.695915
YML055W	SPC2	UP	YES	987	214.49	0.000199	0.000185	0.00017	0.00016	0.000159	0.00011	-2.86	0.0938	0.812					BOP2	BOP2	-2.15	DRS1									ECL1					GCD10							DRS1	-0.66034	BOP2	1.1949
YBL106C	SRO77	UP	YES	578	125.6	0.000116	0.000201	0.000135	0.000137	0.000116	8.09e-05	-2.85	0.0947	0.389					BIT2			DPH1									DUR3					FYV7							DPH1	-0.74835	BIT2	0.579788
YAR040C	YAR040C	UP	YES	836	181.66	0.000168	9.94e-05	7.64e-05	0.000114	9.46e-05	8.02e-05	-2.84	0.0957	0.414					BAG7	BAG7	0.95	DIT1	DIT1	-1.89							DPM1					FUR1							DIT1	0.571623	BAG7	1.23401
YBR261C	TAE1	UP	YES	1437	312.34	0.000289	0.000189	0.000183	0.000165	0.000155	0.000167	-2.84	0.0957	0.667					AVT6	AVT6	-2.66	DIP2									DID4					FUN14							DIP2	-0.70764	AVT6	0.922178
YGR286C	BIO2	DOWN	YES	1743	535.36	0.000496	0.000561	0.000378	0.000411	0.000429	0.000287	-2.84	0.0957	0.635					AVO2	AVO2	2.12	DIM1									DCI1					FRE1							DIM1	-0.68335	AVO2	0.670816
YOR017W	PET127	DOWN	YES	1053	323.46	0.0003	0.000339	0.000309	0.00026	0.000216	0.000204	-2.83	0.0966	0.808					ATP20	ATP20	-0.27	DHR2									DAS1					FMP21							DHR2	-0.8647	ATP20	-1.25528
YCL060C	YCL060C	DOWN	YES	974	299.16	0.000277	0.000374	0.000251	0.000264	0.000187	0.000209	-2.83	0.0966	0.578					ATP14			DDR48	DDR48	-1.07							DAL80					FEN2							DDR48	1.09103	ATP14	-0.72508
YPL140C	MKK2	DOWN	YES	1696	520.99	0.000482	0.000423	0.000419	0.000354	0.000396	0.000262	-2.82	0.0976	0.751					ATG29	ATG29	-2.22	DBP9									CTR2					FAL1							DBP9	-0.84577	ATG29	0.879997
YNL094W	APP1	UP	YES	754	163.84	0.000152	0.000157	0.000115	0.000123	0.000118	8.97e-05	-2.81	0.0983	0.794					ASR1	ASR1	1.34	DBP8									CST6					ETR1							DBP8	-0.54078	ASR1	-0.71443
YHR001W-A	QCR10	DOWN	YES	963	295.81	0.000274	0.000147	0.000184	0.000187	0.00017	0.000127	-2.8	0.0991	0.482					ASA1			DBP7									COX8					ESF2							DBP7	-0.53916	ASA1	0.562905
YJL142C	IRC9	UP	YES	1095	238.03	0.00022	0.000182	0.000153	0.000141	0.000165	0.000121	-2.79	0.1	0.755					ARO80	ARO80	-0.6	DAS2	DAS2	3.74							COX6					ERR3							DAS2	-0.80337	ARO80	0.500834
YJL159W	HSP150	DOWN	YES	744	228.53	0.000212	0.000234	0.000202	0.0002	0.000162	0.000135	-2.77	0.102	0.798					ARG1			CTR1									COS9					ENP2							CTR1	0.863817	ARG1	-0.87508
YIL017C	VID28	DOWN	YES	226	69.42	6.43e-05	8e-05	7.44e-05	6.56e-05	5.42e-05	4.26e-05	-2.76	0.103	0.613					AQY1	AQY1	-1.05	CSI2	CSI2	2.07							CDD1					ENP1							CSI2	-0.77757	AQY1	0.600066
YNR067C	DSE4	DOWN	YES	2113	649.08	0.000601	0.000913	0.000736	0.000634	0.000631	0.000396	-2.76	0.103	0.422					APC11			CRG1	CRG1	1.48							CDC8					EMG1							CRG1	1.17746	APC11	-0.61803
YGR130C	YGR130C	DOWN	YES	445	136.73	0.000127	0.000112	9.28e-05	0.000101	6.63e-05	8.75e-05	-2.75	0.104	0.639					ANS1			COX17									CAB2					EFM2							COX17	1.16834	ANS1	0.82095
YOR285W	YOR285W	UP	YES	507	110.16	0.000102	5.24e-05	4.28e-05	4.35e-05	5.3e-05	5.19e-05	-2.74	0.105	0.312					ALF1			COA4									BIT2					DSF1							COA4	0.984457	ALF1	-0.85002
YER143W	DDI1	DOWN	YES	1914	587.95	0.000544	0.000435	0.000359	0.000327	0.000329	0.000338	-2.74	0.105	0.756					ALD2	ALD2	5.11	CNL1									ATP14					DSE2							CNL1	0.658147	ALD2	0.91543
YGR031W	YGR031W	UP	YES	591	128.41	0.000119	0.000147	0.000183	0.000106	9.92e-05	8.62e-05	-2.74	0.105	0.418					AHC1	AHC1	0.95	CLN1	CLN1	-2.72							ASA1					DRS1							CLN1	-0.64718	AHC1	0.908253
YNL015W	PBI2	UP	YES	598	129.92	0.00012	0.00013	0.000144	0.000124	7.58e-05	8.83e-05	-2.74	0.105	0.507					AHA1			CIT3	CIT3	1.3							ARG1					DPH1							CIT3	0.743954	AHA1	1.13145
YER081W	SER3	DOWN	YES	714	219.35	0.000203	0.000175	0.000138	0.000151	0.000133	0.000121	-2.74	0.105	0.863					ADY4	ADY4	1.96	CIC1									APC11					DIP2							CIC1	-1.20689	ADY4	0.557018
YEL028W	YEL028W	UP	YES	684	148.72	0.000138	0.000189	0.000216	0.000171	0.000135	9.07e-05	-2.73	0.106	0.332					ADR1			BUD21									ANS1					DIM1							BUD21	-0.63599	ADR1	1.75565
YGL259W	YPS5	UP	YES	2194	476.82	0.000442	0.000659	0.000511	0.000523	0.000491	0.00027	-2.73	0.106	0.352					ADH6	ADH6	-3.5	BRX1									ALF1					DHR2							BRX1	-0.98606	ADH6	-0.73111
YKR020W	VPS51	DOWN	YES	573	176.04	0.000163	0.000139	0.000144	0.000127	0.000126	9.14e-05	-2.72	0.107	0.815					ACO2	ACO2	-2.54	BRN1									AHA1					DBP9							BRN1	-0.66538	ACO2	-0.75802
YMR199W	CLN1	DOWN	YES	1249	383.62	0.000355	0.000302	0.000333	0.000312	0.000337	0.000174	-2.72	0.107	0.448					ABM1	ABM1	-1.84	BNA2	BNA2	0.54							ADR1					DBP8							BNA2	0.884824	ABM1	1.02435
YOR142W	LSC1	DOWN	YES	2210	678.78	0.000629	0.000547	0.000401	0.000492	0.000496	0.000332	-2.71	0.108	0.597								BMT2														DBP7							BMT2	-0.88749
YGL067W	NPY1	DOWN	YES	1389	426.6	0.000395	0.000465	0.000325	0.000444	0.000392	0.000215	-2.69	0.11	0.376								BFR2														CTR1							BFR2	-1.03912
YGL209W	MIG2	DOWN	YES	1104	339.12	0.000314	0.000309	0.000346	0.000243	0.000216	0.000218	-2.67	0.113	0.721								ATG22	ATG22	1.23												COX17							ATG22	0.819871
YER119C	AVT6	DOWN	YES	1753	538.49	0.000499	0.000475	0.000449	0.00043	0.000303	0.000345	-2.66	0.114	0.779								ASP1	ASP1	0.6												COA4							ASP1	-0.81735
YMR164C	MSS11	UP	YES	803	174.53	0.000162	0.000218	0.000178	0.000169	0.00013	0.000117	-2.66	0.114	0.59								ARA1	ARA1	0.36												CNL1							ARA1	1.07538
YKL205W	LOS1	UP	YES	624	135.65	0.000126	0.000232	0.000215	0.000145	0.000123	0.000105	-2.65	0.115	0.284								APT1	APT1	2.75												CIC1							APT1	-0.7446
YLR391W	YLR391W	UP	YES	1536	333.83	0.000309	0.000366	0.000252	0.000229	0.000281	0.000194	-2.65	0.115	0.587								AMS1														BUD21							AMS1	1.94819
YCR095C	OCA4	UP	YES	753	163.62	0.000152	0.000206	0.000159	0.000133	0.000129	0.00011	-2.64	0.117	0.63								ALP1	ALP1	-0.98												BRX1							ALP1	0.843941
YNR001C	CIT1	DOWN	YES	580	178.2	0.000165	0.000121	0.000149	0.000128	9.77e-05	0.000102	-2.64	0.117	0.694								AIR1														BRN1							AIR1	-0.70122
YNL322C	KRE1	DOWN	YES	226	69.42	6.43e-05	0.000115	6.4e-05	5.05e-05	6.74e-05	4.9e-05	-2.63	0.118	0.31								AIM17	AIM17	-1.82												BMT2							AIM17	1.70906
YGR291C	YGR291C	UP	YES	2443	530.93	0.000492	0.000377	0.000369	0.000306	0.000339	0.000288	-2.62	0.119	0.805								AGX1														BFR2							AGX1	1.22471
YPL130W	SPO19	DOWN	YES	1856	570.13	0.000528	0.000578	0.000498	0.000459	0.000461	0.000326	-2.61	0.12	0.738								AGP2	AGP2	0.5												AMS1							AGP2	1.21665
YOL118C	YOL118C	UP	YES	986	214.27	0.000198	0.000313	0.000301	0.000213	0.000237	0.000135	-2.57	0.125	0.29								ADD37	ADD37	2.14												AIR1							ADD37	0.642078
YDR255C	RMD5	UP	YES	210	45.64	4.23e-05	4.91e-05	4.76e-05	4.86e-05	3.78e-05	2.65e-05	-2.56	0.126	0.486								ACN9														AGX1							ACN9	0.855605
YJL192C	SOP4	UP	YES	1391	302.29	0.00028	0.000342	0.000338	0.000226	0.00028	0.000185	-2.54	0.129	0.475								AAH1	AAH1	1.42												ACN9							AAH1	-1.80275
YOL060C	MAM3	DOWN	YES	1203	369.47	0.000342	0.000304	0.000268	0.000285	0.000261	0.0002	-2.54	0.129	0.829
YJL200C	ACO2	UP	YES	375	81.51	7.55e-05	0.000113	0.00011	7.32e-05	8.74e-05	5.17e-05	-2.54	0.129	0.316
YPL150W	YPL150W	DOWN	YES	623	191.38	0.000177	0.000121	0.000141	0.000142	0.000121	9.58e-05	-2.52	0.131	0.623
YGR040W	KSS1	DOWN	YES	1263	387.94	0.000359	0.000389	0.000321	0.000383	0.000293	0.000223	-2.51	0.132	0.602
YIL071C	PCI8	DOWN	YES	1343	412.56	0.000382	0.000511	0.000395	0.000396	0.000432	0.00023	-2.51	0.132	0.368
YIL136W	OM45	DOWN	YES	1508	463.21	0.000429	0.000521	0.000414	0.000403	0.000335	0.000306	-2.51	0.132	0.74
YAL053W	FLC2	UP	YES	483	104.98	9.72e-05	0.000148	0.000155	9.91e-05	0.000109	6.99e-05	-2.5	0.134	0.298
YMR037C	MSN2	DOWN	YES	1202	369.25	0.000342	0.000388	0.000345	0.000303	0.000262	0.000243	-2.49	0.135	0.815
YLL047W	YLL047W	UP	YES	758	164.7	0.000153	0.000244	0.000149	0.000176	0.000141	0.000112	-2.47	0.138	0.385
YJR038C	YJR038C	DOWN	YES	762	234.04	0.000217	0.00023	0.000137	0.000187	0.000163	0.000138	-2.47	0.138	0.522
YCL069W	VBA3	DOWN	YES	1556	477.9	0.000443	0.00073	0.000468	0.000421	0.000436	0.000339	-2.46	0.139	0.4
YLL045C	RPL8B	UP	YES	463	100.63	9.32e-05	8.91e-05	9.97e-05	7.76e-05	8.3e-05	5.64e-05	-2.45	0.14	0.617
YNR012W	URK1	DOWN	YES	1246	382.75	0.000354	0.000304	0.00036	0.000299	0.000275	0.000216	-2.44	0.142	0.714
YLL040C	VPS13	DOWN	YES	1045	320.98	0.000297	0.000309	0.00027	0.000256	0.000229	0.000199	-2.44	0.142	0.919
YJL217W	REE1	DOWN	YES	1925	591.3	0.000548	0.000521	0.000483	0.000468	0.000375	0.000372	-2.44	0.142	0.922
YPL107W	YPL107W	UP	YES	906	196.88	0.000182	0.000149	0.000147	0.000156	0.000135	0.000106	-2.42	0.145	0.77
YML054C	CYB2	UP	YES	1563	339.77	0.000315	0.000266	0.00018	0.000247	0.000192	0.0002	-2.42	0.145	0.518
YJL161W	FMP33	UP	YES	2167	470.99	0.000436	0.000367	0.000397	0.000276	0.000319	0.000285	-2.41	0.146	0.711
YDL157C	YDL157C	DOWN	YES	405	124.42	0.000115	0.000109	0.000124	0.000107	8.2e-05	7.85e-05	-2.4	0.148	0.689
YDR515W	SLF1	DOWN	YES	776	238.36	0.000221	0.000369	0.00028	0.000229	0.000214	0.000178	-2.4	0.148	0.377
YDR525W-A	SNA2	UP	YES	2294	498.64	0.000462	0.000373	0.000347	0.000279	0.000314	0.000298	-2.4	0.148	0.736
YDR530C	APA2	UP	YES	453	98.46	9.12e-05	0.000247	0.000192	0.000148	9.64e-05	9.43e-05	-2.4	0.148	0.136
YNL045W	LAP2	DOWN	YES	1419	435.89	0.000404	0.000377	0.000321	0.000321	0.000291	0.000263	-2.4	0.148	0.965
YKR093W	PTR2	DOWN	YES	936	287.5	0.000266	0.0004	0.000306	0.000289	0.00025	0.0002	-2.39	0.149	0.453
YGL027C	CWH41	DOWN	YES	183	56.21	5.21e-05	6.48e-05	6.09e-05	5.94e-05	4.49e-05	3.66e-05	-2.38	0.15	0.505
YGL260W	YGL260W	UP	YES	286	62.16	5.76e-05	0.00014	0.000192	9.75e-05	0.00012	4.07e-05	-2.37	0.152	0.0706
YER115C	SPR6	DOWN	YES	1045	320.98	0.000297	0.000266	0.000301	0.000249	0.000186	0.000215	-2.37	0.152	0.666
YGR295C	COS6	UP	YES	1466	318.6	0.000295	0.000356	0.000248	0.000225	0.000219	0.000227	-2.36	0.154	0.633
YHR110W	ERP5	UP	YES	1760	382.54	0.000354	0.000287	0.0003	0.000299	0.000282	0.000202	-2.36	0.154	0.691
YBL102W	SFT2	UP	YES	1119	243.22	0.000225	0.000314	0.000275	0.000274	0.000216	0.00016	-2.35	0.155	0.4
YER098W	UBP9	UP	YES	1165	253.26	0.000235	0.000341	0.00028	0.000283	0.000273	0.000151	-2.35	0.155	0.3
YNL070W	TOM7	DOWN	YES	453	139.1	0.000129	0.000154	0.000122	0.000105	0.000111	9.12e-05	-2.34	0.157	0.712
YFR044C	DUG1	DOWN	YES	1148	352.62	0.000327	0.000285	0.000298	0.000252	0.000229	0.00022	-2.32	0.16	0.926
YKR039W	GAP1	UP	YES	644	139.97	0.00013	0.000123	0.000122	0.000118	9.06e-05	8.9e-05	-2.32	0.16	0.826
YBR164C	ARL1	DOWN	YES	1737	533.52	0.000494	0.000474	0.000354	0.000392	0.000353	0.00033	-2.31	0.162	0.799
YPL274W	SAM3	DOWN	YES	2783	854.82	0.000792	0.000833	0.000699	0.000645	0.000687	0.000516	-2.31	0.162	0.782
YNL205C	YNL205C	DOWN	YES	1028	315.79	0.000292	0.000364	0.000345	0.000316	0.000264	0.000207	-2.29	0.165	0.523
YOR371C	GPB1	UP	YES	1214	263.84	0.000244	0.000309	0.000309	0.00023	0.000229	0.000178	-2.29	0.165	0.505
YMR215W	GAS3	UP	YES	724	157.36	0.000146	0.000111	0.000108	0.00011	9.57e-05	9.14e-05	-2.28	0.167	0.822
YAR030C	YAR030C	UP	YES	1395	303.16	0.000281	0.000322	0.000279	0.000273	0.000274	0.000179	-2.27	0.169	0.542
YBR232C	YBR232C	UP	YES	1475	320.54	0.000297	0.000387	0.000314	0.000283	0.000254	0.000225	-2.27	0.169	0.628
YOR031W	CRS5	DOWN	YES	878	269.68	0.00025	0.000233	0.00027	0.000208	0.000132	0.000213	-2.27	0.169	0.339
YNL314W	DAL82	DOWN	YES	545	167.4	0.000155	0.000171	0.00014	0.000138	0.000135	0.000103	-2.27	0.169	0.75
YBR244W	GPX2	DOWN	YES	1254	385.24	0.000357	0.000339	0.000343	0.000269	0.000298	0.000235	-2.25	0.172	0.791
YKL046C	DCW1	DOWN	YES	596	183.06	0.00017	0.000184	0.000181	0.000134	0.00014	0.000123	-2.25	0.172	0.733
YLR232W	YLR232W	DOWN	YES	786	241.38	0.000224	0.000298	0.000266	0.000265	0.000165	0.000185	-2.25	0.172	0.396
YHL003C	LAG1	UP	YES	590	128.2	0.000119	0.000122	7.32e-05	8.68e-05	0.000114	6.92e-05	-2.24	0.173	0.328
YBL048W	RRT1	UP	YES	1772	385.13	0.000357	0.000321	0.000209	0.000284	0.00025	0.000227	-2.24	0.173	0.493
YER162C	RAD4	DOWN	YES	1225	376.27	0.000348	0.000292	0.000354	0.000251	0.000326	0.000204	-2.23	0.175	0.45
YPL166W	ATG29	DOWN	YES	1544	474.23	0.000439	0.000346	0.000336	0.000301	0.0003	0.000285	-2.22	0.177	0.842
YBR100W	YBR100W	DOWN	YES	864	265.36	0.000246	0.000222	0.000246	0.000239	0.000199	0.000154	-2.21	0.178	0.626
YDR522C	SPS2	UP	YES	1620	352.08	0.000326	0.000521	0.0005	0.000401	0.00033	0.000262	-2.21	0.178	0.286
YER037W	PHM8	DOWN	YES	1762	541.19	0.000501	0.000567	0.000509	0.000437	0.000446	0.000349	-2.21	0.178	0.729
YKR026C	GCN3	DOWN	YES	1256	385.78	0.000357	0.000342	0.000331	0.000342	0.000306	0.000222	-2.21	0.178	0.662
YLR113W	HOG1	DOWN	YES	900	276.48	0.000256	0.000178	0.000171	0.000166	0.000185	0.000147	-2.21	0.178	0.585
YDR095C	YDR095C	DOWN	YES	1438	441.72	0.000409	0.000657	0.000515	0.000574	0.000412	0.000311	-2.19	0.182	0.275
YNR013C	PHO91	DOWN	YES	732	224.86	0.000208	0.000286	0.000193	0.00018	0.000291	0.000123	-2.19	0.182	0.196
YIL077C	YIL077C	DOWN	YES	436	133.92	0.000124	0.000251	0.000162	0.000194	0.000152	9.51e-05	-2.17	0.186	0.174
YIL137C	TMA108	DOWN	YES	1058	324.97	0.000301	0.000425	0.000278	0.00025	0.000285	0.000231	-2.17	0.186	0.445
YLL062C	MHT1	DOWN	YES	2042	627.26	0.000581	0.000662	0.000602	0.000595	0.000423	0.00045	-2.17	0.186	0.616
YML131W	YML131W	DOWN	YES	1692	519.7	0.000481	0.000537	0.000892	0.000432	0.000413	0.000385	-2.17	0.186	0.212
YNR062C	YNR062C	DOWN	YES	691	212.22	0.000197	0.000279	0.000281	0.000237	0.000207	0.000144	-2.17	0.186	0.311
YAR002C-A	ERP1	DOWN	YES	1178	361.8	0.000335	0.000305	0.000284	0.000281	0.000221	0.000242	-2.16	0.188	0.842
YGL258W	VEL1	DOWN	YES	530	162.76	0.000151	0.000185	0.000142	0.000127	0.000142	0.000107	-2.16	0.188	0.597
YGR273C	YGR273C	UP	YES	2406	522.94	0.000484	0.00033	0.000381	0.000282	0.000303	0.000321	-2.16	0.188	0.515
YHR061C	GIC1	DOWN	YES	1313	403.27	0.000373	0.000194	0.000239	0.000215	0.000214	0.000213	-2.16	0.188	0.354
YDL242W	YDL242W	DOWN	YES	1821	559.33	0.000518	0.0006	0.000447	0.000513	0.000384	0.000389	-2.16	0.188	0.633
YLR267W	BOP2	UP	YES	725	157.57	0.000146	0.000249	0.000163	0.00018	0.000129	0.000126	-2.15	0.189	0.301
YKL174C	TPO5	UP	YES	1309	284.47	0.000263	0.000274	0.000173	0.000186	0.000214	0.000179	-2.14	0.191	0.483
YNL040W	YNL040W	DOWN	YES	1454	446.58	0.000414	0.000584	0.000492	0.000376	0.000454	0.000302	-2.14	0.191	0.372
YBR083W	TEC1	DOWN	YES	1206	370.44	0.000343	0.000308	0.000341	0.000318	0.000243	0.000239	-2.13	0.193	0.717
YPL258C	THI21	UP	YES	2247	488.38	0.000452	0.000522	0.000493	0.000374	0.000465	0.000306	-2.13	0.193	0.474
YJR039W	YJR039W	UP	YES	1405	305.42	0.000283	0.00031	0.00022	0.000215	0.00024	0.000198	-2.13	0.193	0.636
YDR500C	RPL37B	DOWN	YES	200	61.43	5.69e-05	6.09e-05	6.09e-05	5.48e-05	4.85e-05	3.98e-05	-2.12	0.195	0.703
YPL105C	SYH1	UP	YES	751	163.19	0.000151	0.000168	0.000214	0.000154	0.000148	0.000104	-2.1	0.198	0.344
YMR081C	ISF1	UP	YES	984	213.84	0.000198	0.000262	0.000196	0.000198	0.000181	0.000148	-2.09	0.2	0.549
YNL184C	YNL184C	DOWN	YES	172	52.83	4.89e-05	2.04e-05	5.1e-05	2.18e-05	3.35e-05	2.6e-05	-2.08	0.202	0.115
YIL065C	FIS1	UP	YES	1273	276.7	0.000256	0.000284	0.000194	0.000201	0.000208	0.000185	-2.07	0.204	0.623
YJL163C	YJL163C	UP	YES	902	196.02	0.000182	0.000145	0.00014	0.000141	0.000153	0.000106	-2.07	0.204	0.599
YKR076W	ECM4	UP	YES	432	93.9	8.69e-05	0.000164	0.000206	0.000128	0.000115	7.18e-05	-2.07	0.204	0.118
YPL067C	YPL067C	DOWN	YES	889	273.02	0.000253	0.000235	0.000215	0.000236	0.000213	0.00016	-2.07	0.204	0.68
YLR189C	ATG26	DOWN	YES	694	213.19	0.000197	0.000237	0.000202	0.00015	0.000173	0.000154	-2.06	0.207	0.568
YNL157W	YNL157W	DOWN	YES	1093	335.77	0.000311	0.000288	0.000295	0.000275	0.000217	0.000227	-2.06	0.207	0.816
YFR017C	YFR017C	DOWN	YES	2043	627.48	0.000581	0.000634	0.000618	0.000502	0.000463	0.000445	-2.05	0.209	0.765
YNL159C	ASI2	DOWN	YES	624	191.7	0.000178	0.000192	0.00025	0.000178	0.000157	0.000131	-2.04	0.211	0.377
YNR019W	ARE2	DOWN	YES	1601	491.72	0.000455	0.000386	0.000427	0.00036	0.000319	0.000322	-2.04	0.211	0.826
YNL032W	SIW14	DOWN	YES	491	150.77	0.00014	0.000137	0.000134	0.000148	0.000108	9.62e-05	-2.03	0.213	0.612
YAL031C	GIP4	UP	YES	653	141.91	0.000131	0.000198	0.000139	0.000125	0.00014	0.000101	-2.02	0.215	0.36
YBL065W	YBL065W	DOWN	YES	176	54.06	5.01e-05	3.14e-05	5.28e-05	3.31e-05	3.26e-05	3.29e-05	-2.02	0.215	0.302
YCR065W	HCM1	UP	YES	609	132.41	0.000123	0.000114	0.000102	8.8e-05	9.35e-05	8.71e-05	-2.02	0.215	0.867
YML058C-A	YML058C-A	UP	YES	953	207.14	0.000192	0.000242	0.000203	0.000198	0.000176	0.000143	-2.02	0.215	0.566
YLL051C	FRE6	UP	YES	1572	341.71	0.000316	0.000295	0.000266	0.000222	0.00025	0.000223	-2.01	0.217	0.809
YOL053C-A	YOL053C-A	UP	YES	747	162.32	0.00015	0.000161	0.000104	0.000118	0.000114	0.000111	-2.01	0.217	0.537
YPL212C	PUS1	UP	YES	466	101.28	9.38e-05	0.000134	7.96e-05	9.67e-05	8.12e-05	7.49e-05	-2.01	0.217	0.378
YPR134W	MSS18	DOWN	YES	768	235.87	0.000218	0.000114	0.000167	0.000119	0.000147	0.000124	-1.99	0.221	0.269
YGR117C	YGR117C	UP	YES	933	202.82	0.000188	0.000189	0.000192	0.000151	0.000148	0.000141	-1.97	0.225	0.813
YHR028C	DAP2	DOWN	YES	1549	475.85	0.000441	0.000338	0.000228	0.00032	0.000314	0.000267	-1.97	0.225	0.325
YLR070C	XYL2	DOWN	YES	2268	696.6	0.000645	0.000778	0.000752	0.000683	0.00052	0.00052	-1.97	0.225	0.524
YBL013W	FMT1	DOWN	YES	179	54.98	5.09e-05	5.23e-05	5.35e-05	4.07e-05	3.62e-05	4.17e-05	-1.96	0.228	0.617
YIL159W	BNR1	UP	YES	1361	295.81	0.000274	0.000274	0.000277	0.000189	0.000186	0.000232	-1.96	0.228	0.455
YOR358W	HAP5	DOWN	YES	348	106.89	9.9e-05	9.41e-05	7.71e-05	7.9e-05	8.59e-05	6.47e-05	-1.96	0.228	0.685
YNL193W	YNL193W	UP	YES	1100	239.11	0.000221	0.000217	0.00022	0.00023	0.000214	0.000138	-1.95	0.23	0.426
YKL010C	UFD4	DOWN	YES	906	278.32	0.000258	0.000208	0.000222	0.00015	0.000164	0.000201	-1.94	0.232	0.404
YCR086W	CSM1	UP	YES	910	197.75	0.000183	0.000151	0.000129	0.00014	0.000149	0.000113	-1.94	0.232	0.609
YIL153W	RRD1	DOWN	YES	915	281.02	0.00026	0.000366	0.000329	0.000257	0.000275	0.000203	-1.94	0.232	0.369
YBR239C	YBR239C	DOWN	YES	1066	327.46	0.000303	0.000238	0.000236	0.000208	0.000212	0.000209	-1.93	0.234	0.752
YER078C	ICP55	DOWN	YES	2046	628.45	0.000582	0.000481	0.000503	0.000444	0.000417	0.000407	-1.93	0.234	0.879
YPL224C	MMT2	DOWN	YES	1466	450.25	0.000417	0.000355	0.000402	0.000315	0.000347	0.000278	-1.93	0.234	0.684
YNL273W	TOF1	DOWN	YES	1398	429.41	0.000398	0.000391	0.000417	0.000338	0.000309	0.0003	-1.92	0.236	0.787
YLR279W	YLR279W	UP	YES	1490	323.89	0.0003	0.000146	0.000102	0.000164	0.000155	0.000165	-1.91	0.238	0.125
YDR451C	YHP1	DOWN	YES	1152	353.81	0.000328	0.000431	0.000288	0.00032	0.000295	0.000254	-1.91	0.238	0.481
YML021C	UNG1	DOWN	YES	1363	418.72	0.000388	0.000377	0.000369	0.000417	0.000272	0.00029	-1.9	0.241	0.511
YDR403W	DIT1	DOWN	YES	1028	315.79	0.000292	0.00027	0.000196	0.000238	0.000255	0.000184	-1.89	0.243	0.452
YFR024C	YFR024C	DOWN	YES	2404	738.4	0.000684	0.000705	0.000525	0.000555	0.00059	0.000475	-1.89	0.243	0.646
YER149C	PEA2	DOWN	YES	999	306.83	0.000284	0.000251	0.000254	0.000198	0.00022	0.000205	-1.89	0.243	0.751
YPL033C	SRL4	DOWN	YES	2076	637.63	0.00059	0.000692	0.000651	0.000629	0.000547	0.000434	-1.89	0.243	0.536
YOL061W	PRS5	DOWN	YES	1162	356.94	0.000331	0.000248	0.000271	0.000245	0.000242	0.000217	-1.88	0.245	0.73
YBL066C	SEF1	UP	YES	432	93.9	8.69e-05	8.29e-05	9.25e-05	7.33e-05	7.85e-05	5.98e-05	-1.87	0.247	0.618
YGR146C	YGR146C	DOWN	YES	425	130.57	0.000121	0.000105	0.000135	9.41e-05	9.32e-05	8.89e-05	-1.87	0.247	0.542
YJR140C	HIR3	DOWN	YES	444	136.4	0.000126	0.000146	0.000121	9.87e-05	0.000115	9.65e-05	-1.87	0.247	0.605
YLR183C	TOS4	DOWN	YES	734	225.5	0.000209	0.0003	0.000224	0.000197	0.000203	0.000172	-1.87	0.247	0.424
YCL076W	YCL076W	UP	YES	1512	328.64	0.000304	0.000243	0.00025	0.000243	0.000203	0.000218	-1.86	0.25	0.752
YHL035C	VMR1	DOWN	YES	2489	764.53	0.000708	0.000595	0.000579	0.000558	0.000519	0.000493	-1.86	0.25	0.916
YKR096W	YKR096W	DOWN	YES	905	277.99	0.000257	0.000311	0.000253	0.000226	0.00025	0.000191	-1.86	0.25	0.567
YIR003W	AIM21	DOWN	YES	1010	310.28	0.000287	0.000224	0.000272	0.000243	0.000198	0.000201	-1.86	0.25	0.614
YGR072W	UPF3	DOWN	YES	182	55.9	5.18e-05	3.84e-05	3.63e-05	4.98e-05	3.65e-05	3.2e-05	-1.85	0.252	0.391
YDL133C-A	RPL41B	DOWN	YES	1460	448.42	0.000415	0.000348	0.000315	0.000284	0.000319	0.000286	-1.84	0.255	0.702
YGL213C	SKI8	DOWN	YES	511	156.92	0.000145	0.000176	0.00018	0.000155	0.000127	0.000117	-1.84	0.255	0.472
YIL013C	PDR11	DOWN	YES	1918	589.14	0.000546	0.000516	0.000519	0.000447	0.000434	0.000399	-1.84	0.255	0.937
YJR108W	ABM1	UP	YES	372	80.85	7.49e-05	9.14e-05	8.23e-05	7.49e-05	5.7e-05	6.48e-05	-1.84	0.255	0.504
YNL324W	YNL324W	DOWN	YES	1041	319.79	0.000296	0.000351	0.000304	0.000308	0.000258	0.000228	-1.84	0.255	0.616
YOR055W	YOR055W	UP	YES	2021	439.24	0.000407	0.000289	0.000244	0.000273	0.000281	0.000258	-1.84	0.255	0.441
YPL184C	MRN1	DOWN	YES	717	220.21	0.000204	0.000274	0.000212	0.000177	0.000207	0.00016	-1.84	0.255	0.428
YGL124C	MON1	DOWN	YES	204	62.66	5.8e-05	8.76e-05	8.05e-05	5.2e-05	6.15e-05	5.02e-05	-1.83	0.257	0.267
YHR077C	NMD2	DOWN	YES	1293	397.12	0.000368	0.000202	0.000241	0.000296	0.000273	0.000189	-1.83	0.257	0.229
YHR152W	SPO12	UP	YES	715	155.41	0.000144	0.000142	0.000174	0.000141	0.000106	0.000115	-1.82	0.259	0.444
YHL021C	AIM17	DOWN	YES	720	221.18	0.000205	0.000214	0.000197	0.00018	0.0002	0.00014	-1.82	0.259	0.578
YIL163C	YIL163C	DOWN	YES	1934	594	0.00055	0.000646	0.000485	0.000499	0.000457	0.000434	-1.81	0.261	0.67
YMR162C	DNF3	UP	YES	1665	361.91	0.000335	0.000328	0.000294	0.000248	0.000265	0.000254	-1.81	0.261	0.811
YBL098W	BNA4	UP	YES	1274	276.91	0.000256	0.000289	0.000208	0.000218	0.000211	0.000198	-1.8	0.264	0.643
YDR294C	DPL1	DOWN	YES	1331	408.78	0.000379	0.000348	0.000298	0.000289	0.000297	0.00027	-1.8	0.264	0.853
YML059C	NTE1	UP	YES	1283	278.86	0.000258	0.000275	0.000211	0.000195	0.000192	0.00021	-1.8	0.264	0.61
YNR029C	YNR029C	UP	YES	1407	305.86	0.000283	0.000301	0.000375	0.000271	0.000278	0.000205	-1.8	0.264	0.357
YPR189W	SKI3	DOWN	YES	2747	843.8	0.000781	0.00106	0.000861	0.000823	0.000753	0.000625	-1.79	0.266	0.457
YOL126C	MDH2	DOWN	YES	1879	577.15	0.000534	0.000431	0.00037	0.000408	0.000406	0.000353	-1.78	0.269	0.635
YPR059C	YPR059C	DOWN	YES	934	286.85	0.000266	0.000245	0.000271	0.000243	0.000176	0.000215	-1.78	0.269	0.518
YKR023W	YKR023W	DOWN	YES	435	133.6	0.000124	0.000175	0.000138	0.000145	0.000115	0.000103	-1.77	0.272	0.375
YOR328W	PDR10	DOWN	YES	558	171.4	0.000159	0.000397	0.000325	0.00028	0.0002	0.000161	-1.76	0.274	0.0884
YER185W	PUG1	DOWN	YES	1939	595.62	0.000552	0.000666	0.000537	0.00052	0.000485	0.00044	-1.74	0.279	0.661
YLR095C	IOC2	DOWN	YES	562	172.58	0.00016	0.000153	0.000106	9.53e-05	0.000128	0.000119	-1.74	0.279	0.312
YGR014W	MSB2	DOWN	YES	2110	648.11	0.0006	0.000207	0.000286	0.000295	0.000256	0.000345	-1.74	0.279	0.0967
YEL048C	TCA17	DOWN	YES	637	195.7	0.000181	0.000164	0.000189	0.000148	0.000146	0.000134	-1.73	0.282	0.709
YIL135C	VHS2	DOWN	YES	1499	460.4	0.000426	0.000745	0.000481	0.000444	0.000431	0.000397	-1.72	0.284	0.238
YPL191C	YPL191C	DOWN	YES	878	269.68	0.00025	0.0002	0.000162	0.0002	0.000189	0.000163	-1.72	0.284	0.488
YBR099C	YBR099C	DOWN	YES	894	274.64	0.000254	0.000203	0.00018	0.000229	0.000185	0.000169	-1.71	0.287	0.504
YFL055W	AGP3	DOWN	YES	2657	816.16	0.000756	0.000903	0.000755	0.00075	0.000699	0.000583	-1.71	0.287	0.612
YMR090W	YMR090W	DOWN	YES	896	275.18	0.000255	0.000226	0.000235	0.000198	0.000229	0.000173	-1.71	0.287	0.635
YOR068C	VAM10	DOWN	YES	1299	398.95	0.000369	0.000339	0.000282	0.000328	0.000275	0.000269	-1.71	0.287	0.716
YGR086C	PIL1	UP	YES	408	88.68	8.21e-05	0.000191	0.000188	0.000132	0.000109	8.18e-05	-1.7	0.29	0.0845
YIL173W	VTH1	DOWN	YES	1280	393.12	0.000364	0.000397	0.000265	0.000284	0.000299	0.000282	-1.69	0.293	0.462
YBR286W	APE3	DOWN	YES	2025	621.97	0.000576	0.000615	0.000527	0.00059	0.000494	0.000426	-1.69	0.293	0.647
YNL009W	IDP3	UP	YES	1207	262.33	0.000243	0.000232	0.000308	0.000227	0.000222	0.000176	-1.69	0.293	0.373
YGL250W	RMR1	DOWN	YES	2861	878.8	0.000814	0.00093	0.000784	0.00074	0.000754	0.000621	-1.68	0.295	0.679
YGR205W	YGR205W	DOWN	YES	1951	599.29	0.000555	0.000568	0.000486	0.000468	0.000441	0.000433	-1.68	0.295	0.899
YKL218C	SRY1	DOWN	YES	961	295.16	0.000273	0.000297	0.000316	0.000259	0.000247	0.000211	-1.68	0.295	0.583
YML124C	TUB3	UP	YES	1597	347.11	0.000321	0.000289	0.000309	0.000257	0.000258	0.000238	-1.67	0.298	0.846
YJR058C	APS2	DOWN	YES	714	219.35	0.000203	0.000147	0.000184	0.000185	0.00018	0.00012	-1.66	0.301	0.31
YMR310C	YMR310C	DOWN	YES	2096	643.79	0.000596	0.00079	0.000585	0.000595	0.000559	0.000489	-1.66	0.301	0.47
YMR133W	REC114	DOWN	YES	1359	417.42	0.000387	0.000336	0.000304	0.000291	0.000304	0.000277	-1.66	0.301	0.808
YDR459C	PFA5	DOWN	YES	822	252.5	0.000234	0.000206	0.00018	0.000173	0.000171	0.000176	-1.66	0.301	0.742
YKL027W	YKL027W	DOWN	YES	857	263.2	0.000244	0.000259	0.000161	0.000188	0.000185	0.000194	-1.65	0.304	0.347
YBL083C	YBL083C	DOWN	YES	721	221.51	0.000205	0.000222	0.000225	0.000138	0.000193	0.000165	-1.64	0.307	0.315
YML005W	TRM12	UP	YES	812	176.47	0.000163	0.000233	0.000196	0.000158	0.000151	0.000149	-1.64	0.307	0.359
YMR156C	TPP1	DOWN	YES	1314	403.6	0.000374	0.00031	0.00028	0.000269	0.0003	0.000259	-1.63	0.309	0.639
YPL246C	RBD2	UP	YES	1772	385.13	0.000357	0.000333	0.000266	0.000281	0.000275	0.000266	-1.63	0.309	0.706
YGL029W	CGR1	DOWN	YES	342	105.05	9.73e-05	9.31e-05	9.2e-05	8.89e-05	8.02e-05	7.23e-05	-1.63	0.309	0.898
YBR148W	YSW1	UP	YES	1487	323.24	0.000299	0.000272	0.000277	0.000272	0.000231	0.000224	-1.62	0.312	0.857
YLL046C	RNP1	DOWN	YES	2436	748.22	0.000693	0.000568	0.000524	0.000587	0.000486	0.000502	-1.62	0.312	0.655
YDR374C	YDR374C	DOWN	YES	1422	436.75	0.000404	0.000428	0.000403	0.000276	0.000329	0.000346	-1.61	0.315	0.398
YCR092C	MSH3	UP	YES	7195	1563.84	0.00145	0.00167	0.00139	0.00134	0.00133	0.00114	-1.6	0.318	0.678
YNR008W	LRO1	DOWN	YES	1280	393.12	0.000364	0.000329	0.000287	0.00032	0.000312	0.000249	-1.6	0.318	0.645
YDL241W	YDL241W	UP	YES	1964	426.92	0.000395	0.000573	0.0004	0.000411	0.000386	0.000339	-1.6	0.318	0.347
YKR089C	TGL4	DOWN	YES	2319	712.26	0.00066	0.00039	0.000477	0.000363	0.000435	0.000443	-1.6	0.318	0.247
YDL063C	YDL063C	UP	YES	202	43.9	4.07e-05	4.82e-05	4.79e-05	3.91e-05	3.6e-05	3.42e-05	-1.6	0.318	0.528
YDL071C	YDL071C	DOWN	YES	910	279.5	0.000259	0.000344	0.000212	0.000253	0.000242	0.00021	-1.59	0.321	0.327
YDR419W	RAD30	DOWN	YES	1039	319.14	0.000296	0.000264	0.000242	0.000228	0.000244	0.000213	-1.59	0.321	0.818
YMR082C	YMR082C	UP	YES	672	146.02	0.000135	0.00013	0.000123	0.000138	0.000113	9.79e-05	-1.58	0.324	0.629
YGL226W	MTC3	DOWN	YES	1949	598.64	0.000554	0.000521	0.000417	0.00045	0.000442	0.000411	-1.58	0.324	0.701
YCR076C	YCR076C	DOWN	YES	1474	452.74	0.000419	0.00038	0.000368	0.000353	0.000375	0.000291	-1.57	0.327	0.699
YHR127W	YHR127W	DOWN	YES	1628	500.04	0.000463	0.000495	0.000475	0.00045	0.000393	0.000367	-1.57	0.327	0.761
YIL112W	HOS4	DOWN	YES	1164	357.59	0.000331	0.000395	0.000329	0.000367	0.000322	0.00025	-1.57	0.327	0.428
YJR092W	BUD4	UP	YES	1009	219.35	0.000203	0.000183	0.000166	0.000181	0.000143	0.000158	-1.57	0.327	0.677
YLL053C	YLL053C	DOWN	YES	1719	528.01	0.000489	0.000553	0.000488	0.00047	0.000434	0.00039	-1.57	0.327	0.728
YNL227C	JJJ1	DOWN	YES	143	43.92	4.07e-05	1.31e-05	3.19e-05	2.08e-05	1.39e-05	2.92e-05	-1.56	0.33	0.0474
YOR383C	FIT3	UP	YES	1759	382.32	0.000354	0.000301	0.000309	0.000296	0.000286	0.000252	-1.56	0.33	0.844
YBL067C	UBP13	DOWN	YES	440	135.11	0.000125	0.000124	0.000129	0.000141	8.43e-05	0.000106	-1.55	0.334	0.302
YER056C	FCY2	DOWN	YES	724	222.37	0.000206	0.000302	0.000213	0.000213	0.000256	0.000156	-1.55	0.334	0.205
YFR036W	CDC26	DOWN	YES	565	173.56	0.000161	0.000208	0.000223	0.000182	0.000143	0.000144	-1.55	0.334	0.286
YKR097W	PCK1	DOWN	YES	1123	344.95	0.000319	0.000271	0.000215	0.000229	0.000263	0.00022	-1.55	0.334	0.437
YLR446W	YLR446W	UP	YES	314	68.25	6.32e-05	3.53e-05	4.68e-05	5.27e-05	4.45e-05	3.69e-05	-1.55	0.334	0.21
YCL050C	APA1	DOWN	YES	1299	398.95	0.000369	0.000415	0.000338	0.000336	0.000323	0.000296	-1.54	0.337	0.734
YML096W	YML096W	DOWN	YES	1335	410.08	0.00038	0.000309	0.000354	0.00038	0.000272	0.000279	-1.53	0.34	0.433
YKR103W	NFT1	UP	YES	1916	416.45	0.000386	0.000653	0.000502	0.000451	0.000423	0.000354	-1.52	0.343	0.206
YLR453C	RIF2	DOWN	YES	905	277.99	0.000257	0.00026	0.000253	0.000272	0.000219	0.000194	-1.52	0.343	0.589
YPR061C	JID1	DOWN	YES	2471	759.02	0.000703	0.000576	0.000643	0.000644	0.000451	0.000562	-1.52	0.343	0.406
YAL068C	PAU8	UP	YES	2326	505.55	0.000468	0.000623	0.000552	0.000458	0.000515	0.000378	-1.51	0.345	0.322
YPR069C	SPE3	DOWN	YES	480	147.42	0.000137	4.16e-05	3.09e-05	6.47e-05	7.65e-05	5.66e-05	-1.51	0.345	0.0366
YJL030W	MAD2	DOWN	YES	627	192.56	0.000178	0.000155	0.000163	0.000178	0.000139	0.00013	-1.51	0.345	0.569
YMR304W	UBP15	DOWN	YES	991	304.45	0.000282	0.00036	0.000335	0.000266	0.000274	0.000242	-1.5	0.348	0.42
YBR034C	HMT1	UP	YES	777	168.91	0.000156	0.000144	7.35e-05	0.000121	0.000115	0.000113	-1.49	0.351	0.136
YLL055W	YCT1	DOWN	YES	1536	471.85	0.000437	0.000505	0.000383	0.00034	0.000384	0.000368	-1.49	0.351	0.465
YOL121C	RPS19A	DOWN	YES	258	79.25	7.34e-05	7.53e-05	5.96e-05	5.58e-05	6.24e-05	5.8e-05	-1.48	0.355	0.586
YOR317W	FAA1	DOWN	YES	1481	454.9	0.000421	0.000421	0.000381	0.000372	0.000294	0.000367	-1.48	0.355	0.526
YDL130W-A	STF1	UP	YES	770	167.4	0.000155	0.000107	0.000122	0.000105	0.00011	0.00011	-1.48	0.355	0.426
YOR125C	CAT5	DOWN	YES	164	50.37	4.66e-05	3.37e-05	3.58e-05	2.66e-05	4.24e-05	3.02e-05	-1.48	0.355	0.21
YHR003C	YHR003C	DOWN	YES	1910	586.66	0.000543	0.000407	0.000559	0.00046	0.000405	0.000396	-1.47	0.357	0.381
YIL114C	POR2	UP	YES	902	196.02	0.000182	0.000157	0.000156	0.000136	0.000157	0.000131	-1.47	0.357	0.665
YOR107W	RGS2	UP	YES	912	198.18	0.000184	0.000146	0.000155	0.000162	0.00014	0.00013	-1.46	0.36	0.623
YDR508C	GNP1	UP	YES	1103	239.76	0.000222	0.000233	0.000256	0.000197	0.00017	0.000199	-1.46	0.36	0.424
YDR534C	FIT1	DOWN	YES	717	220.21	0.000204	0.000314	0.000346	0.000329	0.000234	0.000172	-1.46	0.36	0.109
YPL171C	OYE3	DOWN	YES	1243	381.78	0.000354	0.00035	0.000287	0.0003	0.000312	0.000264	-1.46	0.36	0.686
YDR244W	PEX5	DOWN	YES	313	96.14	8.9e-05	9.44e-05	8.44e-05	9.22e-05	5.97e-05	8.08e-05	-1.46	0.36	0.314
YHL029C	OCA5	DOWN	YES	240	73.72	6.83e-05	0.000105	0.000116	9.17e-05	8.13e-05	5.89e-05	-1.45	0.364	0.131
YML027W	YOX1	DOWN	YES	1010	310.28	0.000287	0.000375	0.000325	0.000393	0.000301	0.000223	-1.44	0.367	0.208
YFR047C	BNA6	DOWN	YES	2660	817.02	0.000757	0.0009	0.000762	0.000796	0.000681	0.000627	-1.43	0.37	0.547
YGL227W	VID30	UP	YES	730	158.65	0.000147	0.000206	0.000125	0.000162	0.000137	0.000126	-1.43	0.37	0.241
YHR097C	YHR097C	UP	YES	869	188.89	0.000175	0.000262	0.000226	0.000166	0.000177	0.000166	-1.42	0.373	0.237
YPL177C	CUP9	UP	YES	825	179.28	0.000166	0.000169	0.000164	0.00014	0.000139	0.000136	-1.42	0.373	0.837
YDL034W	YDL034W	DOWN	YES	3623	1112.4	0.00103	0.00118	0.00104	0.00103	0.000892	0.000864	-1.42	0.373	0.657
YKR040C	YKR040C	DOWN	YES	1214	372.92	0.000345	0.000382	0.000416	0.000389	0.000382	0.000248	-1.42	0.373	0.244
YMR099C	YMR099C	DOWN	YES	953	292.68	0.000271	0.00027	0.000242	0.000275	0.000228	0.000207	-1.42	0.373	0.641
YNL099C	OCA1	DOWN	YES	518	159.08	0.000147	0.000126	0.000115	0.000118	0.000107	0.000114	-1.42	0.373	0.679
YFL051C	YFL051C	UP	YES	2511	545.72	0.000505	0.00045	0.000369	0.00042	0.00041	0.000369	-1.42	0.373	0.584
YML117W-A	YML117W-A	UP	YES	1474	320.33	0.000297	0.000309	0.000266	0.000281	0.000274	0.000224	-1.41	0.377	0.665
YOL088C	MPD2	DOWN	YES	1819	558.68	0.000517	0.000359	0.000387	0.000411	0.000315	0.000393	-1.4	0.38	0.307
YGR283C	YGR283C	DOWN	YES	1170	359.42	0.000333	0.000315	0.000282	0.000268	0.0003	0.000246	-1.4	0.38	0.677
YGL256W	ADH4	DOWN	YES	1050	322.49	0.000299	0.000424	0.000311	0.000264	0.000285	0.00028	-1.39	0.383	0.286
YJR150C	DAN1	DOWN	YES	1031	316.66	0.000293	0.000279	0.000283	0.000242	0.000257	0.000227	-1.39	0.383	0.808
YOR382W	FIT2	DOWN	YES	1578	484.7	0.000449	0.000496	0.000379	0.00039	0.000397	0.000364	-1.38	0.387	0.592
YCL062W	YCL062W	DOWN	YES	1396	428.76	0.000397	0.000409	0.000411	0.00038	0.00032	0.000335	-1.38	0.387	0.693
YDR424C	DYN2	UP	YES	914	198.61	0.000184	0.000164	0.000195	0.000138	0.000162	0.000142	-1.38	0.387	0.435
YIL166C	YIL166C	DOWN	YES	1809	555.66	0.000515	0.000415	0.000389	0.000418	0.000413	0.000364	-1.38	0.387	0.595
YNR047W	FPK1	DOWN	YES	3246	997.06	0.000923	0.000702	0.000657	0.000685	0.000635	0.000695	-1.38	0.387	0.448
YHR189W	PTH1	UP	YES	279	60.64	5.62e-05	5.86e-05	5.14e-05	5.37e-05	5.21e-05	4.28e-05	-1.37	0.39	0.669
YJL146W	IDS2	DOWN	YES	1258	386.42	0.000358	0.000334	0.000283	0.000285	0.00025	0.000306	-1.37	0.39	0.474
YKR102W	FLO10	DOWN	YES	1342	412.24	0.000382	0.000426	0.000466	0.000381	0.000376	0.000308	-1.37	0.39	0.402
YNL065W	AQR1	DOWN	YES	1019	312.98	0.00029	0.000298	0.000335	0.000272	0.000233	0.000251	-1.37	0.39	0.474
YIL167W	YIL167W	DOWN	YES	2080	638.93	0.000592	0.000734	0.000757	0.000681	0.000582	0.000499	-1.36	0.393	0.306
YJL169W	YJL169W	DOWN	YES	385	118.26	0.00011	0.0001	4.98e-05	0.000102	9.18e-05	7.21e-05	-1.35	0.397	0.0865
YKL123W	YKL123W	DOWN	YES	796	244.51	0.000226	0.000329	0.000286	0.000277	0.000231	0.000204	-1.35	0.397	0.238
YNL095C	YNL095C	DOWN	YES	528	162.22	0.00015	0.000259	0.000145	0.000178	0.00018	0.000129	-1.35	0.397	0.128
YGR089W	NNF2	DOWN	YES	995	305.64	0.000283	0.00036	0.000212	0.000292	0.000301	0.000213	-1.34	0.4	0.174
YML057W	CMP2	UP	YES	1595	346.68	0.000321	0.000302	0.000291	0.000268	0.000269	0.000252	-1.34	0.4	0.961
YIR014W	YIR014W	UP	YES	1303	283.18	0.000262	0.000215	0.000191	0.00017	0.000207	0.000199	-1.34	0.4	0.361
YOL006C	TOP1	DOWN	YES	498	152.93	0.000142	0.000124	0.000147	0.000123	0.000105	0.000117	-1.34	0.4	0.493
YOR380W	RDR1	DOWN	YES	2731	838.84	0.000777	0.000742	0.000667	0.000731	0.000672	0.000587	-1.33	0.403	0.729
YPR047W	MSF1	UP	YES	239	51.95	4.81e-05	3.03e-05	3.57e-05	3.15e-05	4.16e-05	2.96e-05	-1.33	0.403	0.194
YDR165W	TRM82	DOWN	YES	1810	555.98	0.000515	0.000522	0.000472	0.000444	0.000473	0.000401	-1.32	0.407	0.77
YMR086C-A	YMR086C-A	DOWN	YES	765	235.01	0.000218	0.000243	0.000199	0.000155	0.000188	0.000193	-1.32	0.407	0.322
YMR192W	GYL1	DOWN	YES	679	208.55	0.000193	0.000191	0.000176	0.000141	0.000167	0.000159	-1.32	0.407	0.509
YDL067C	COX9	DOWN	YES	132	40.54	3.75e-05	3.24e-05	3.12e-05	2.11e-05	3.9e-05	2.65e-05	-1.31	0.41	0.136
YML072C	TCB3	DOWN	YES	308	94.61	8.76e-05	0.000102	9.23e-05	8.36e-05	9.11e-05	6.95e-05	-1.31	0.41	0.437
YEL027W	TFP3	DOWN	YES	172	52.76	1.14e-06	6.01e-06	9.82e-07	4.07e-06	1.59e-06	1.84e-06	-1.3	0.413	0.0879
YEL027W	CUP5	DOWN	YES	172	52.83	4.89e-05	2.2e-05	4.22e-05	2.92e-05	3.17e-05	3.09e-05	-1.3	0.413	0.0879
YNL134C	YNL134C	DOWN	YES	651	200.02	0.000185	0.000225	0.000154	0.000177	0.000196	0.000143	-1.3	0.413	0.264
YPL120W	VPS30	DOWN	YES	843	258.98	0.00024	0.000172	0.00014	0.000252	0.000195	0.000144	-1.3	0.413	0.114
YKL039W	PTM1	DOWN	YES	813	249.7	0.000231	0.000191	0.00025	0.000221	0.000163	0.00019	-1.3	0.413	0.288
YNR031C	SSK2	DOWN	YES	1015	311.8	0.000289	0.000362	0.000295	0.000274	0.000277	0.000251	-1.29	0.417	0.469
YBR048W	RPS11B	DOWN	YES	148	45.46	4.21e-05	3.74e-05	4.02e-05	4.07e-05	4.4e-05	2.79e-05	-1.29	0.417	0.258
YMR119W	ASI1	DOWN	YES	620	190.4	0.000176	0.000156	0.00016	0.000159	0.000164	0.000126	-1.29	0.417	0.532
YER085C	YER085C	DOWN	YES	1559	478.87	0.000443	0.000446	0.000376	0.000406	0.000378	0.000353	-1.28	0.421	0.767
YGL255W	ZRT1	DOWN	YES	1705	523.69	0.000485	0.000489	0.000442	0.000444	0.000397	0.000403	-1.28	0.421	0.876
YFL063W	YFL063W	UP	YES	2648	575.53	0.000533	0.000577	0.00055	0.000481	0.00053	0.000423	-1.28	0.421	0.543
YNL329C	PEX6	DOWN	YES	333	102.29	9.47e-05	9.46e-05	0.000101	7.52e-05	8.36e-05	7.94e-05	-1.27	0.424	0.505
YBL029W	YBL029W	DOWN	YES	928	285.01	0.000264	0.000325	0.00026	0.000236	0.000227	0.000245	-1.27	0.424	0.418
YLR172C	DPH5	DOWN	YES	586	180.04	0.000167	0.000144	0.000123	0.000138	0.000137	0.000123	-1.27	0.424	0.534
YNL028W	YNL028W	UP	YES	1693	367.96	0.000341	0.000414	0.000338	0.000313	0.000351	0.00028	-1.27	0.424	0.409
YPR117W	YPR117W	DOWN	YES	6350	1950.48	0.00181	0.00159	0.00189	0.00153	0.00147	0.00145	-1.27	0.424	0.557
YCR059C	YIH1	UP	YES	1076	233.82	0.000217	0.000212	0.000194	0.00019	0.0002	0.000166	-1.27	0.424	0.737
YCL063W	VAC17	DOWN	YES	531	163.08	0.000151	0.000244	0.000175	0.000166	0.000176	0.000137	-1.26	0.428	0.172
YMR163C	INP2	DOWN	YES	764	234.68	0.000217	0.000315	0.000307	0.000237	0.000252	0.000192	-1.26	0.428	0.18
YLR143W	YLR143W	DOWN	YES	187	57.43	5.32e-05	5.99e-05	9.28e-05	6.23e-05	5.29e-05	4.58e-05	-1.25	0.431	0.112
YNL052W	COX5A	DOWN	YES	594	182.41	0.000169	0.000179	0.00017	0.000154	0.000152	0.000141	-1.25	0.431	0.814
YPR146C	YPR146C	DOWN	YES	1514	465.05	0.000431	0.000362	0.000316	0.000355	0.000343	0.000322	-1.24	0.435	0.528
YDR469W	SDC1	DOWN	YES	1316	404.24	0.000374	0.000315	0.000258	0.000284	0.000261	0.000304	-1.24	0.435	0.337
YGR289C	MAL11	DOWN	YES	1346	413.42	0.000383	0.000467	0.000385	0.000388	0.00038	0.000321	-1.24	0.435	0.452
YIR029W	DAL2	UP	YES	2154	468.18	0.000434	0.000498	0.000489	0.000426	0.000394	0.000381	-1.23	0.438	0.531
YLR331C	JIP3	DOWN	YES	647	198.72	0.000184	0.000147	0.000183	0.00013	0.000134	0.000155	-1.23	0.438	0.284
YML111W	BUL2	DOWN	YES	1684	517.21	0.000479	0.000474	0.000477	0.000487	0.00041	0.000386	-1.23	0.438	0.655
YMR153W	NUP53	DOWN	YES	713	219.02	0.000203	0.000322	0.000189	0.000241	0.000195	0.000194	-1.22	0.442	0.147
YDR474C	YDR474C	DOWN	YES	2124	652.43	0.000604	0.000495	0.000565	0.000509	0.000512	0.000449	-1.22	0.442	0.582
YLR023C	IZH3	UP	YES	1659	360.61	0.000334	0.000373	0.000419	0.000349	0.000309	0.000289	-1.22	0.442	0.35
YMR316C-B	YMR316C-B	DOWN	YES	1355	416.23	0.000385	0.00039	0.000362	0.000292	0.000293	0.000355	-1.22	0.442	0.37
YDR445C	YDR445C	DOWN	YES	1714	526.5	0.000488	0.000513	0.00057	0.000446	0.000463	0.000405	-1.21	0.446	0.448
YDR535C	YDR535C	DOWN	YES	1676	514.84	0.000477	0.000524	0.000499	0.000511	0.000422	0.000402	-1.21	0.446	0.529
YNR069C	BSC5	UP	YES	1232	267.73	0.000248	0.000315	0.000259	0.000301	0.000203	0.000234	-1.21	0.446	0.232
YLR455W	YLR455W	DOWN	YES	982	301.64	0.000279	0.000335	0.000315	0.000307	0.000262	0.000243	-1.21	0.446	0.413
YNL198C	YNL198C	UP	YES	388	84.33	7.81e-05	0.000124	8.6e-05	8.85e-05	7.13e-05	8.11e-05	-1.2	0.449	0.164
YOL103W	ITR2	DOWN	YES	3073	943.92	0.000874	0.000727	0.000695	0.000806	0.000681	0.00066	-1.2	0.449	0.51
YOL117W	RRI2	UP	YES	322	69.98	6.48e-05	0.000146	0.000219	0.000117	0.000115	6.32e-05	-1.2	0.449	0.0264
YDR539W	YDR539W	DOWN	YES	3455	1061.21	0.000983	0.00097	0.000943	0.000825	0.000875	0.000805	-1.19	0.453	0.815
YHR039C-B	YHR039C-B	DOWN	YES	427	131.11	0.000121	9.57e-05	9.33e-05	0.000103	9.29e-05	9.07e-05	-1.19	0.453	0.503
YBR022W	POA1	DOWN	YES	907	278.64	0.000258	0.000245	0.0002	0.000238	0.00023	0.000194	-1.18	0.457	0.444
YOR052C	YOR052C	DOWN	YES	1636	502.52	0.000465	0.000369	0.000443	0.0004	0.000386	0.000347	-1.18	0.457	0.48
YDR409W	SIZ1	DOWN	YES	608	186.73	0.000173	0.000182	0.000173	0.000176	0.000156	0.000142	-1.18	0.457	0.664
YHL036W	MUP3	DOWN	YES	872	267.84	0.000248	0.000425	0.000309	0.000293	0.000288	0.000238	-1.18	0.457	0.137
YMR316W	DIA1	DOWN	YES	1478	454.03	0.00042	0.00058	0.000454	0.000449	0.000467	0.00036	-1.18	0.457	0.244
YBR281C	DUG2	DOWN	YES	2587	794.66	0.000736	0.000672	0.000656	0.000715	0.000641	0.000561	-1.17	0.46	0.627
YDR456W	NHX1	DOWN	YES	563	172.91	0.00016	0.000129	0.000109	9.36e-05	0.00011	0.000137	-1.17	0.46	0.157
YLR169W	YLR169W	DOWN	YES	285	87.54	8.11e-05	0.000128	0.000125	0.000168	9.68e-05	6.79e-05	-1.17	0.46	0.0522
YML075C	HMG1	DOWN	YES	1310	402.41	0.000373	0.000399	0.000328	0.000393	0.00031	0.000314	-1.17	0.46	0.449
YPR199C	ARR1	UP	YES	1247	271.08	0.000251	0.000206	0.00017	0.000207	0.000208	0.000181	-1.17	0.46	0.317
YGR178C	PBP1	DOWN	YES	713	219.02	0.000203	0.000209	0.000267	0.000175	0.000182	0.000181	-1.17	0.46	0.234
YBR208C	DUR1,2	UP	YES	1336	290.41	0.000269	0.000197	0.000188	0.000223	0.000182	0.000206	-1.16	0.464	0.278
YDR444W	YDR444W	DOWN	YES	3650	1121.04	0.00104	0.000943	0.00101	0.000963	0.0009	0.000813	-1.16	0.464	0.747
YGR271W	SLH1	DOWN	YES	1030	316.33	0.000293	0.000367	0.000324	0.00029	0.000286	0.000263	-1.16	0.464	0.415
YLL052C	AQY2	DOWN	YES	1561	479.52	0.000444	0.000634	0.000431	0.000469	0.00045	0.000405	-1.16	0.464	0.227
YLR015W	BRE2	DOWN	YES	764	234.68	0.000217	0.000174	0.000141	0.000173	0.000145	0.000176	-1.16	0.464	0.227
YOR124C	UBP2	DOWN	YES	714	219.35	0.000203	0.00024	0.000188	0.000163	0.000152	0.000207	-1.16	0.464	0.205
YPL127C	HHO1	DOWN	YES	1119	343.76	0.000318	0.000304	0.000271	0.00029	0.000275	0.000252	-1.16	0.464	0.801
YCL049C	YCL049C	DOWN	YES	981	301.32	0.000279	0.000252	0.000207	0.000187	0.000235	0.000225	-1.15	0.468	0.275
YCR011C	ADP1	DOWN	YES	857	263.2	0.000244	0.000308	0.000256	0.00032	0.000297	0.00018	-1.15	0.468	0.121
YLR164W	YLR164W	DOWN	YES	714	219.35	0.000203	0.000205	0.000153	0.000191	0.000205	0.000147	-1.15	0.468	0.235
YCR069W	CPR4	DOWN	YES	856	262.98	0.000244	0.000267	0.000326	0.000271	0.00022	0.000215	-1.14	0.472	0.229
YER187W	YER187W	DOWN	YES	2623	805.68	0.000746	0.000875	0.000808	0.000708	0.000713	0.000659	-1.13	0.475	0.514
YJL187C	SWE1	UP	YES	1279	277.99	0.000257	0.000198	0.000154	0.000234	0.000192	0.000183	-1.13	0.475	0.161
YJR069C	HAM1	DOWN	YES	833	255.85	0.000237	0.000185	0.000193	0.000188	0.000208	0.000169	-1.13	0.475	0.396
YDR492W	IZH1	UP	YES	2077	451.44	0.000418	0.000406	0.000337	0.000358	0.000364	0.000336	-1.13	0.475	0.626
YEL008W	YEL008W	DOWN	YES	598	183.71	0.00017	0.000207	0.000146	0.000157	0.000165	0.000146	-1.13	0.475	0.316
YKL087C	CYT2	DOWN	YES	226	69.42	6.43e-05	4.68e-05	4.56e-05	6.37e-05	4.28e-05	4.84e-05	-1.12	0.479	0.169
YNL023C	FAP1	DOWN	YES	665	204.23	0.000189	0.000172	0.000133	0.000156	0.000161	0.000145	-1.12	0.479	0.336
YNL297C	MON2	DOWN	YES	708	217.51	0.000201	0.000276	0.000205	0.000202	0.00017	0.000206	-1.12	0.479	0.216
YPR157W	YPR157W	UP	YES	3614	785.48	0.000727	0.000759	0.000711	0.00071	0.000665	0.0006	-1.12	0.479	0.769
YKR030W	GMH1	UP	YES	620	134.78	0.000125	0.000145	0.000115	0.000124	0.000121	0.000105	-1.11	0.483	0.443
YNL109W	YNL109W	DOWN	YES	582	178.74	0.000166	0.000112	0.000136	0.00015	0.00012	0.000119	-1.11	0.483	0.219
YNL305C	YNL305C	UP	YES	1779	386.64	0.000358	0.00048	0.000442	0.000387	0.000374	0.000327	-1.09	0.491	0.256
YBR287W	YBR287W	DOWN	YES	790	242.68	0.000225	0.000365	0.000302	0.000266	0.000252	0.000221	-1.09	0.491	0.138
YPR002W	PDH1	UP	YES	2246	488.16	0.000452	0.000397	0.000403	0.000356	0.00039	0.00036	-1.09	0.491	0.661
YER005W	YND1	DOWN	YES	989	303.8	0.000281	0.000248	0.000286	0.000252	0.000226	0.000234	-1.09	0.491	0.546
YNL328C	MDJ2	DOWN	YES	1719	528.01	0.000489	0.000659	0.000568	0.000508	0.000464	0.000474	-1.09	0.491	0.277
YAL018C	YAL018C	UP	YES	1217	264.49	0.000245	0.000219	0.000242	0.000213	0.000218	0.000194	-1.08	0.495	0.647
YER049W	TPA1	UP	YES	1334	289.98	0.000269	0.000178	0.000229	0.000185	0.000176	0.000217	-1.08	0.495	0.174
YOL116W	MSN1	DOWN	YES	1497	459.86	0.000426	0.000398	0.000354	0.000363	0.000386	0.000332	-1.08	0.495	0.619
YNL338W	YNL338W	DOWN	YES	3088	948.56	0.000878	0.000904	0.000751	0.000854	0.000761	0.000732	-1.08	0.495	0.591
YOR064C	YNG1	UP	YES	745	161.89	0.00015	0.000159	0.000111	0.000133	0.000128	0.000127	-1.07	0.499	0.295
YDR442W	YDR442W	UP	YES	535	116.32	0.000108	0.000103	6.49e-05	8.99e-05	7.35e-05	9.52e-05	-1.07	0.499	0.123
YIL149C	MLP2	DOWN	YES	1638	503.17	0.000466	0.000522	0.000498	0.000469	0.00041	0.000421	-1.07	0.499	0.546
YMR173W	DDR48	UP	YES	421	91.51	8.47e-05	0.000196	0.000142	0.000131	0.000107	9.57e-05	-1.07	0.499	0.0521
YPL214C	THI6	DOWN	YES	980	301	0.000279	0.000269	0.00033	0.000292	0.000209	0.000256	-1.07	0.499	0.207
YPL057C	SUR1	DOWN	YES	1785	548.32	0.000508	0.00047	0.00045	0.00042	0.000445	0.00041	-1.07	0.499	0.798
YBR235W	YBR235W	UP	YES	466	101.28	9.38e-05	9.69e-05	0.000145	9.1e-05	8.16e-05	8.81e-05	-1.06	0.503	0.116
YGR275W	RTT102	DOWN	YES	1577	484.38	0.000449	0.000566	0.000453	0.000452	0.000406	0.000424	-1.06	0.503	0.358
YLR170C	APS1	DOWN	YES	827	254.02	0.000235	0.0002	0.000169	0.000193	0.000185	0.000186	-1.06	0.503	0.382
YPR145W	ASN1	DOWN	YES	2609	801.36	0.000742	0.00101	0.000838	0.000815	0.000797	0.000666	-1.06	0.503	0.244
YKL156W	RPS27A	DOWN	YES	851	261.36	0.000242	0.000299	0.000304	0.000263	0.000255	0.000212	-1.06	0.503	0.259
YJR036C	HUL4	DOWN	YES	1048	321.95	0.000298	0.000371	0.000323	0.00033	0.000267	0.00028	-1.05	0.507	0.324
YPR192W	AQY1	UP	YES	3270	710.75	0.000658	0.000727	0.000635	0.000609	0.000604	0.000575	-1.05	0.507	0.687
YKR094C	RPL40B	UP	YES	429	93.25	8.63e-05	0.000115	9.36e-05	8.52e-05	9.12e-05	7.85e-05	-1.05	0.507	0.271
YHL042W	YHL042W	DOWN	YES	1217	373.79	0.000346	0.000479	0.000419	0.000365	0.000342	0.000338	-1.04	0.511	0.234
YMR292W	GOT1	DOWN	YES	1814	557.17	0.000516	0.00043	0.000463	0.000439	0.000485	0.000377	-1.03	0.515	0.381
YDL119C	YDL119C	UP	YES	440	95.63	8.86e-05	9.65e-05	7.15e-05	8.2e-05	6.82e-05	8.26e-05	-1.03	0.515	0.266
YIR016W	YIR016W	DOWN	YES	1435	440.75	0.000408	0.000507	0.000364	0.000402	0.000382	0.000369	-1.03	0.515	0.304
YJL216C	YJL216C	DOWN	YES	1179	362.12	0.000335	0.000399	0.00029	0.000345	0.000325	0.000286	-1.03	0.515	0.291
YBL068W	PRS4	DOWN	YES	950	291.82	0.00027	0.000202	0.00018	0.000226	0.000208	0.000198	-1.02	0.519	0.229
YNL278W	CAF120	DOWN	YES	1524	468.07	0.000433	0.00049	0.000411	0.000418	0.000385	0.00039	-1.02	0.519	0.569
YOL141W	PPM2	DOWN	YES	839	257.69	0.000239	0.000322	0.00027	0.00024	0.000297	0.0002	-1.02	0.519	0.149
YBR141C	YBR141C	UP	YES	1807	392.8	0.000364	0.000479	0.000445	0.000466	0.00043	0.000301	-1.01	0.523	0.135
YCR036W	RBK1	DOWN	YES	735	225.72	0.000209	0.000268	0.000273	0.000254	0.000196	0.0002	-1.01	0.523	0.185
YEL071W	DLD3	DOWN	YES	829	254.66	0.000236	0.000322	0.000276	0.000225	0.000245	0.000227	-1.01	0.523	0.219
YGR284C	ERV29	DOWN	YES	1968	604.48	0.00056	0.000701	0.000553	0.000505	0.000511	0.000539	-1.01	0.523	0.303
YFR014C	CMK1	DOWN	YES	2914	895.1	0.000829	0.000775	0.000816	0.000766	0.000786	0.000653	-1.01	0.523	0.575
YFR055W	IRC7	UP	YES	2120	460.73	0.000427	0.000539	0.000469	0.000438	0.000482	0.000363	-1	0.527	0.237
YLL038C	ENT4	DOWN	YES	828	254.34	0.000236	0.000225	0.000195	0.000234	0.000207	0.000187	-1	0.527	0.447
YOR271C	FSF1	DOWN	YES	1011	310.5	0.000288	0.000235	0.000248	0.000262	0.000242	0.000219	-1	0.527	0.479
YPR127W	YPR127W	DOWN	YES	1823	559.98	0.000519	0.000421	0.000437	0.000423	0.000405	0.000419	-1	0.527	0.535
YDR400W	URH1	DOWN	YES	920	282.64	0.000262	0.000279	0.000278	0.000246	0.000258	0.000221	-0.99	0.531	0.543
YMR155W	YMR155W	UP	YES	478	103.9	9.62e-05	0.000156	0.000133	0.000122	0.000123	8.86e-05	-0.99	0.531	0.0939
YER020W	GPA2	DOWN	YES	1138	349.6	0.000324	0.000317	0.000295	0.000283	0.000354	0.000241	-0.98	0.535	0.229
YNL270C	ALP1	DOWN	YES	1892	581.15	0.000538	0.000389	0.000455	0.000485	0.000385	0.000421	-0.98	0.535	0.236
YPL259C	APM1	UP	YES	2425	527.04	0.000488	0.000529	0.000457	0.000447	0.000462	0.000419	-0.98	0.535	0.635
YLL029W	FRA1	DOWN	YES	1108	340.31	0.000315	0.000449	0.000377	0.000359	0.000373	0.000281	-0.97	0.539	0.152
YOL014W	YOL014W	UP	YES	2876	625.1	0.000579	0.000459	0.000377	0.000457	0.000427	0.00046	-0.97	0.539	0.203
YPR198W	SGE1	DOWN	YES	2583	793.37	0.000735	0.000784	0.000607	0.000637	0.000724	0.000602	-0.97	0.539	0.322
YDL136W	RPL35B	DOWN	YES	162	49.76	4.61e-05	4.65e-05	5.72e-05	4.48e-05	3.9e-05	4.26e-05	-0.97	0.539	0.241
YPR008W	HAA1	UP	YES	1093	237.6	0.00022	0.000208	0.000212	0.000228	0.000177	0.000189	-0.97	0.539	0.432
YPR021C	AGC1	DOWN	YES	619	190.08	0.000176	0.0001	0.000134	0.000112	0.000137	0.00012	-0.97	0.539	0.103
YJR053W	BFA1	DOWN	YES	643	197.53	0.000183	0.000131	0.000156	0.000145	0.000126	0.00015	-0.96	0.543	0.22
YNL325C	FIG4	DOWN	YES	1076	330.48	0.000306	0.000379	0.000399	0.000325	0.000288	0.000298	-0.96	0.543	0.215
YOR357C	SNX3	DOWN	YES	1228	377.24	0.000349	0.000311	0.00027	0.00031	0.00029	0.000281	-0.96	0.543	0.46
YPR014C	YPR014C	DOWN	YES	890	273.35	0.000253	0.000324	0.000229	0.000184	0.000232	0.000256	-0.96	0.543	0.114
YGR084C	MRP13	DOWN	YES	565	173.56	0.000161	0.000124	0.000128	0.000144	0.000128	0.000122	-0.96	0.543	0.337
YLR432W	IMD3	DOWN	YES	899	276.16	0.000256	0.000227	0.000243	0.000228	0.000239	0.000199	-0.95	0.547	0.526
YMR178W	YMR178W	DOWN	YES	999	306.83	0.000284	0.000346	0.000319	0.000358	0.000302	0.000239	-0.95	0.547	0.177
YCR105W	ADH7	UP	YES	1810	393.44	0.000364	0.000444	0.000383	0.00044	0.00036	0.00032	-0.94	0.551	0.234
YLR449W	FPR4	DOWN	YES	1230	377.78	0.00035	0.000325	0.000314	0.000316	0.000292	0.000297	-0.94	0.551	0.872
YNR007C	ATG3	UP	YES	1309	284.47	0.000263	0.00027	0.000207	0.000229	0.000227	0.000228	-0.94	0.551	0.367
YPL116W	HOS3	DOWN	YES	935	287.17	0.000266	0.000213	0.000214	0.000187	0.000189	0.000233	-0.94	0.551	0.209
YPL230W	USV1	UP	YES	1100	239.11	0.000221	0.000249	0.00018	0.000182	0.000175	0.000217	-0.94	0.551	0.182
YBL021C	HAP3	UP	YES	323	70.2	6.5e-05	5.24e-05	6.18e-05	5.51e-05	5.99e-05	4.9e-05	-0.94	0.551	0.322
YDR388W	RVS167	DOWN	YES	681	209.2	0.000194	0.000218	0.000156	0.000201	0.000171	0.00017	-0.94	0.551	0.235
YIL097W	FYV10	DOWN	YES	224	68.81	6.37e-05	7.22e-05	3.48e-05	6.01e-05	7.61e-05	4.42e-05	-0.93	0.555	0.0393
YLR390W-A	CCW14	DOWN	YES	1494	458.89	0.000425	0.000352	0.000369	0.000366	0.000333	0.000351	-0.93	0.555	0.523
YMR204C	INP1	UP	YES	867	188.46	0.000175	0.000148	0.000113	0.000128	0.000133	0.000145	-0.93	0.555	0.162
YHL034C	SBP1	DOWN	YES	1246	382.75	0.000354	0.000481	0.000346	0.000356	0.000434	0.0003	-0.92	0.56	0.121
YHR022C	YHR022C	DOWN	YES	1038	318.82	0.000295	0.000276	0.000307	0.000283	0.000298	0.00023	-0.92	0.56	0.322
YLR004C	THI73	DOWN	YES	706	216.86	0.000201	0.000178	0.000216	0.000158	0.000163	0.00018	-0.92	0.56	0.248
YBR156C	SLI15	DOWN	YES	1257	386.1	0.000358	0.00044	0.000362	0.00043	0.000324	0.000332	-0.91	0.564	0.213
YDR229W	IVY1	DOWN	YES	554	170.21	0.000158	0.000147	0.000136	0.000156	0.000142	0.000126	-0.91	0.564	0.469
YML058W	SML1	UP	YES	1220	265.14	0.000246	0.000159	0.000212	0.000196	0.000202	0.000174	-0.91	0.564	0.149
YLR187W	SKG3	DOWN	YES	1533	470.88	0.000436	0.000336	0.000392	0.000352	0.000324	0.000366	-0.91	0.564	0.291
YLR309C	IMH1	DOWN	YES	1549	475.85	0.000441	0.000484	0.000415	0.000441	0.000405	0.000389	-0.9	0.569	0.572
YBR285W	YBR285W	DOWN	YES	1033	317.3	0.000294	0.000415	0.000328	0.000355	0.000285	0.000292	-0.9	0.569	0.16
YGL181W	GTS1	UP	YES	1168	253.91	0.000235	0.000306	0.00032	0.000269	0.000261	0.000215	-0.9	0.569	0.149
YPR197C	YPR197C	DOWN	YES	6617	2032.56	0.00188	0.0025	0.00223	0.00222	0.00188	0.00179	-0.9	0.569	0.204
YOR208W	PTP2	DOWN	YES	830	254.99	0.000236	0.000168	0.000211	0.000208	0.000208	0.000167	-0.9	0.569	0.176
YBR040W	FIG1	DOWN	YES	1295	397.76	0.000368	0.000282	0.000392	0.000282	0.000349	0.000279	-0.89	0.573	0.14
YHR115C	DMA1	UP	YES	314	68.25	6.32e-05	6.78e-05	6.97e-05	4.13e-05	6.68e-05	5.7e-05	-0.89	0.573	0.0865
YOR379C	YOR379C	DOWN	YES	1802	553.5	0.000513	0.000449	0.000412	0.000461	0.000428	0.000415	-0.89	0.573	0.492
YML120C	NDI1	UP	YES	1655	359.75	0.000333	0.000409	0.000322	0.000353	0.000307	0.000314	-0.89	0.573	0.295
YNR064C	YNR064C	DOWN	YES	1035	317.95	0.000294	0.000543	0.000404	0.000369	0.00039	0.000295	-0.88	0.577	0.0629
YEL049W	PAU2	UP	YES	1291	280.58	0.00026	0.000215	0.000298	0.000234	0.000268	0.000193	-0.88	0.577	0.131
YGR026W	YGR026W	DOWN	YES	1134	348.3	0.000323	0.000262	0.000269	0.000245	0.000262	0.000265	-0.88	0.577	0.379
YKL183W	LOT5	DOWN	YES	1134	348.3	0.000323	0.000382	0.000291	0.000294	0.000316	0.000292	-0.88	0.577	0.295
YNL106C	INP52	UP	YES	692	150.44	0.000139	0.000163	0.000185	0.000154	0.000122	0.000139	-0.88	0.577	0.156
YOR177C	MPC54	DOWN	YES	285	87.54	8.11e-05	0.000181	8.54e-05	0.00011	0.000123	7.85e-05	-0.88	0.577	0.0313
YPR200C	ARR2	DOWN	YES	1751	537.84	0.000498	0.000578	0.000634	0.00048	0.000478	0.000477	-0.88	0.577	0.221
YPL022W	RAD1	DOWN	YES	1128	346.46	0.000321	0.000333	0.000353	0.000315	0.000271	0.000301	-0.87	0.581	0.387
YHR082C	KSP1	DOWN	YES	1689	518.83	0.00048	0.000463	0.000365	0.000384	0.000452	0.000391	-0.86	0.586	0.238
YOR045W	TOM6	UP	YES	519	112.75	0.000104	0.000101	0.000107	8.52e-05	0.00011	8.4e-05	-0.86	0.586	0.222
YLR438W	CAR2	UP	YES	1418	308.23	0.000285	0.000294	0.000249	0.000274	0.000249	0.000252	-0.85	0.59	0.555
YKL202W	YKL202W	DOWN	YES	1338	410.94	0.000381	0.000369	0.000407	0.000342	0.000277	0.000381	-0.85	0.59	0.164
YEL067C	YEL067C	UP	YES	522	113.51	0.000105	0.00024	0.000209	0.000178	0.00019	0.000102	-0.84	0.594	0.0225
YLR356W	YLR356W	DOWN	YES	1427	438.37	0.000406	0.000381	0.000296	0.000403	0.000398	0.000303	-0.84	0.594	0.138
YNL327W	EGT2	DOWN	YES	2111	648.43	0.0006	0.000538	0.00051	0.00055	0.000521	0.000492	-0.84	0.594	0.614
YAR044W	YAR044W	UP	YES	1267	275.4	0.000255	0.000314	0.000285	0.000291	0.000243	0.000243	-0.83	0.598	0.251
YMR313C	TGL3	DOWN	YES	1738	533.84	0.000494	0.000543	0.000488	0.000406	0.000451	0.000469	-0.83	0.598	0.301
YAL058C-A	YAL058C-A	DOWN	YES	464	142.56	0.000132	0.000111	0.000139	0.000162	0.000115	0.000103	-0.82	0.603	0.098
YDR233C	RTN1	UP	YES	976	212.11	0.000196	0.000191	0.000208	0.000189	0.000176	0.000173	-0.82	0.603	0.577
YLR098C	CHA4	UP	YES	697	151.52	0.00014	0.000122	0.000123	0.000131	0.000138	0.000106	-0.82	0.603	0.265
YLR421C	RPN13	UP	YES	1207	262.33	0.000243	0.000293	0.000235	0.000225	0.000218	0.00024	-0.82	0.603	0.265
YML028W	TSA1	UP	YES	228	49.55	4.59e-05	4.73e-05	3.84e-05	4.95e-05	3.78e-05	4.09e-05	-0.82	0.603	0.219
YNL321W	VNX1	DOWN	YES	2204	676.94	0.000627	0.000884	0.000862	0.000686	0.00068	0.00063	-0.82	0.603	0.12
YNR073C	YNR073C	DOWN	YES	1697	521.21	0.000483	0.000511	0.000479	0.000476	0.000477	0.000413	-0.82	0.603	0.567
YDR502C	SAM2	DOWN	YES	1018	312.66	0.00029	0.000454	0.000308	0.000299	0.000313	0.000299	-0.81	0.608	0.0958
YEL012W	UBC8	UP	YES	874	189.97	0.000176	0.00012	0.000175	0.000151	0.000128	0.000144	-0.81	0.608	0.112
YLR082C	SRL2	UP	YES	863	187.6	0.000174	0.0002	0.000157	0.000169	0.000162	0.00016	-0.81	0.608	0.342
YKL217W	JEN1	DOWN	YES	2299	706.21	0.000654	0.000628	0.000612	0.000542	0.000648	0.000541	-0.8	0.613	0.366
YML087C	AIM33	UP	YES	1588	345.17	0.00032	0.000265	0.000253	0.000305	0.000254	0.00026	-0.8	0.613	0.264
YML118W	NGL3	DOWN	YES	1804	554.15	0.000513	0.000582	0.000511	0.000455	0.000496	0.000475	-0.8	0.613	0.383
YHR151C	MTC6	UP	YES	509	110.59	0.000102	0.000177	0.000127	0.000105	0.000128	0.000107	-0.8	0.613	0.0624
YFR043C	IRC6	DOWN	YES	2384	732.24	0.000678	0.000686	0.000749	0.000654	0.000656	0.000591	-0.79	0.617	0.438
YIR032C	DAL3	DOWN	YES	772	237.17	0.00022	0.000308	0.000297	0.000244	0.000211	0.000237	-0.79	0.617	0.107
YJR063W	RPA12	DOWN	YES	529	162.54	0.000151	0.000139	0.000172	0.000154	0.000106	0.00015	-0.79	0.617	0.0968
YKL124W	SSH4	UP	YES	761	165.35	0.000153	0.000208	0.000203	0.000194	0.000151	0.000155	-0.79	0.617	0.112
YLR213C	CRR1	DOWN	YES	660	202.72	0.000188	0.000175	0.000166	0.000153	0.000146	0.000176	-0.79	0.617	0.294
YMR311C	GLC8	DOWN	YES	1605	493.02	0.000457	0.00038	0.000457	0.000367	0.0004	0.000382	-0.79	0.617	0.281
YCL039W	GID7	DOWN	YES	1964	603.29	0.000559	0.000663	0.000591	0.000491	0.0006	0.00051	-0.78	0.622	0.205
YOR018W	ROD1	DOWN	YES	930	285.66	0.000265	0.000218	0.000253	0.000229	0.000211	0.000229	-0.77	0.626	0.322
YPR083W	MDM36	DOWN	YES	1261	387.29	0.000359	0.000356	0.000314	0.000342	0.000382	0.000281	-0.77	0.626	0.202
YGL215W	CLG1	DOWN	YES	381	117.07	0.000108	8.78e-05	0.000109	8.77e-05	8.68e-05	9.49e-05	-0.76	0.631	0.214
YIL092W	YIL092W	DOWN	YES	2358	724.25	0.000671	0.000681	0.000696	0.000638	0.000696	0.00056	-0.76	0.631	0.35
YKL130C	SHE2	DOWN	YES	1309	402.08	0.000372	0.000226	0.0003	0.000278	0.000296	0.000267	-0.76	0.631	0.0903
YLR041W	YLR041W	UP	YES	1149	249.7	0.000231	0.000212	0.000224	0.000216	0.000185	0.00021	-0.76	0.631	0.417
YMR306C-A	YMR306C-A	DOWN	YES	859	263.84	0.000244	0.00025	0.000239	0.000262	0.000269	0.000191	-0.76	0.631	0.164
YEL056W	HAT2	DOWN	YES	933	286.63	0.000265	0.000215	0.000258	0.000246	0.000235	0.000211	-0.76	0.631	0.275
YGR050C	YGR050C	DOWN	YES	1284	394.42	0.000365	0.000502	0.000417	0.000505	0.000414	0.00033	-0.75	0.635	0.0807
YKL129C	MYO3	DOWN	YES	1052	323.14	0.000299	0.000382	0.000331	0.000361	0.000326	0.00027	-0.75	0.635	0.149
YMR273C	ZDS1	DOWN	YES	1381	424.22	0.000393	0.000327	0.000301	0.000362	0.000315	0.000323	-0.75	0.635	0.247
YOL050C	YOL050C	UP	YES	865	188.03	0.000174	0.000184	0.000182	0.000166	0.000155	0.000164	-0.75	0.635	0.54
YPL025C	YPL025C	DOWN	YES	1912	587.3	0.000544	0.000619	0.00051	0.000533	0.000574	0.00047	-0.75	0.635	0.263
YEL025C	YEL025C	UP	YES	946	205.63	0.00019	0.000201	0.000215	0.000151	0.000167	0.000191	-0.74	0.639	0.137
YFR039C	YFR039C	DOWN	YES	1885	578.99	0.000536	0.000637	0.000634	0.000594	0.000601	0.00047	-0.74	0.639	0.167
YMR181C	YMR181C	DOWN	YES	969	297.65	0.000276	0.000241	0.000298	0.000238	0.000215	0.000258	-0.74	0.639	0.172
YOL016C	CMK2	DOWN	YES	875	268.81	0.000249	0.000238	0.00024	0.000236	0.000217	0.000221	-0.74	0.639	0.827
YOL063C	CRT10	DOWN	YES	1536	471.85	0.000437	0.00037	0.000315	0.0003	0.000385	0.00036	-0.74	0.639	0.123
YPL032C	SVL3	UP	YES	3188	692.93	0.000642	0.000562	0.000605	0.000603	0.000543	0.000548	-0.74	0.639	0.515
YPL137C	GIP3	UP	YES	1063	231.01	0.000214	0.000204	0.00017	0.000186	0.000183	0.000188	-0.74	0.639	0.349
YGL117W	YGL117W	DOWN	YES	601	184.57	0.000171	0.000127	0.000143	0.000119	0.000154	0.000132	-0.73	0.644	0.125
YGR125W	YGR125W	UP	YES	952	206.93	0.000192	0.000201	0.000361	0.000229	0.000209	0.000172	-0.73	0.644	0.0329
YOL158C	ENB1	DOWN	YES	1198	367.96	0.000341	0.000492	0.00034	0.000315	0.000424	0.000317	-0.73	0.644	0.0692
YIL089W	YIL089W	DOWN	YES	1340	411.59	0.000381	0.000322	0.000371	0.000373	0.000337	0.000312	-0.72	0.648	0.294
YMR135W-A	YMR135W-A	DOWN	YES	767	235.55	0.000218	0.000198	0.000214	0.000217	0.000202	0.000181	-0.72	0.648	0.418
YDL215C	GDH2	UP	YES	1614	350.78	0.000325	0.000342	0.000344	0.000327	0.000291	0.000304	-0.71	0.653	0.493
YER131W	RPS26B	DOWN	YES	315	96.76	8.96e-05	0.000109	7.83e-05	6.42e-05	9.84e-05	8.33e-05	-0.71	0.653	0.0626
YKR064W	OAF3	DOWN	YES	896	275.18	0.000255	0.000217	0.000225	0.000211	0.000224	0.000213	-0.71	0.653	0.445
YLL023C	YLL023C	DOWN	YES	1155	354.78	0.000329	0.000398	0.000397	0.000358	0.00032	0.000322	-0.71	0.653	0.205
YNL058C	YNL058C	DOWN	YES	907	278.64	0.000258	0.000219	0.000257	0.000238	0.000227	0.000216	-0.71	0.653	0.355
YLL060C	GTT2	DOWN	YES	2164	664.74	0.000616	0.000749	0.000721	0.000668	0.000658	0.000569	-0.7	0.658	0.205
YBR187W	GDT1	DOWN	YES	618	189.86	0.000176	0.000165	0.000137	0.000122	0.000162	0.000154	-0.7	0.658	0.112
YDR443C	SSN2	DOWN	YES	280	86	7.96e-05	6.48e-05	5.45e-05	6.11e-05	7.15e-05	6.19e-05	-0.7	0.658	0.116
YER054C	GIP2	DOWN	YES	481	147.74	0.000137	0.000137	0.000134	0.000105	0.000122	0.000129	-0.7	0.658	0.201
YML109W	ZDS2	DOWN	YES	1302	399.92	0.00037	0.000446	0.000391	0.000344	0.000395	0.000344	-0.7	0.658	0.216
YPL272C	YPL272C	DOWN	YES	2975	913.79	0.000846	0.000926	0.000727	0.000879	0.000764	0.000772	-0.7	0.658	0.238
YNL320W	YNL320W	DOWN	YES	1182	363.1	0.000336	0.000436	0.000329	0.000334	0.000336	0.000331	-0.7	0.658	0.169
YBR108W	AIM3	DOWN	YES	1104	339.12	0.000314	0.000332	0.000276	0.000305	0.000285	0.000285	-0.69	0.663	0.404
YDR085C	AFR1	UP	YES	1002	217.84	0.000202	0.000174	0.000175	0.000168	0.000165	0.000178	-0.69	0.663	0.388
YJL206C-A	YJL206C-A	UP	YES	1546	335.99	0.000311	0.000398	0.000322	0.000334	0.000371	0.000272	-0.69	0.663	0.111
YOL105C	WSC3	DOWN	YES	524	160.92	0.000149	0.00023	0.000204	0.000209	0.000169	0.000151	-0.69	0.663	0.0601
YPL103C	FMP30	DOWN	YES	1342	412.24	0.000382	0.000509	0.000329	0.000369	0.000381	0.000375	-0.69	0.663	0.0948
YBL056W	PTC3	UP	YES	1432	311.26	0.000288	0.000209	0.000205	0.000196	0.00022	0.000239	-0.68	0.667	0.0972
YKL043W	PHD1	DOWN	YES	1623	498.53	0.000462	0.000464	0.000438	0.000422	0.000457	0.000397	-0.68	0.667	0.52
YOL057W	YOL057W	DOWN	YES	658	202.07	0.000187	0.000248	0.000258	0.000232	0.000215	0.000176	-0.68	0.667	0.0838
YPR051W	MAK3	DOWN	YES	566	173.88	0.000161	9.86e-05	0.000148	0.000129	0.000118	0.000126	-0.68	0.667	0.0654
YBL057C	PTH2	UP	YES	1915	416.23	0.000385	0.000282	0.000328	0.000294	0.000283	0.000334	-0.67	0.672	0.126
YER158C	YER158C	DOWN	YES	2828	868.64	0.000804	0.000775	0.000953	0.00076	0.000729	0.000743	-0.67	0.672	0.197
YFL044C	OTU1	DOWN	YES	995	305.64	0.000283	0.000424	0.000388	0.000325	0.000345	0.000282	-0.67	0.672	0.0696
YHR103W	SBE22	DOWN	YES	1064	326.81	0.000303	0.000292	0.00025	0.000251	0.000241	0.000289	-0.67	0.672	0.196
YLR456W	YLR456W	DOWN	YES	1091	335.12	0.00031	0.000377	0.000329	0.000288	0.000287	0.000319	-0.67	0.672	0.186
YCL075W	YCL075W	DOWN	YES	1878	576.83	0.000534	0.000609	0.000551	0.000575	0.00056	0.000475	-0.66	0.677	0.258
YDR072C	IPT1	DOWN	YES	1737	533.52	0.000494	0.000492	0.000548	0.000551	0.000468	0.000433	-0.66	0.677	0.215
YFL013C	IES1	UP	YES	1026	223.02	0.000207	0.000205	0.000216	0.000193	0.000185	0.000191	-0.66	0.677	0.556
YJR048W	CYC1	UP	YES	195	42.38	3.92e-05	3.3e-05	4.72e-05	3.2e-05	3.38e-05	3.56e-05	-0.66	0.677	0.0872
YNL020C	ARK1	DOWN	YES	981	301.32	0.000279	0.000248	0.000239	0.000218	0.000245	0.000244	-0.66	0.677	0.295
YNR072W	HXT17	UP	YES	1218	264.71	0.000245	0.000309	0.000283	0.000213	0.000218	0.000273	-0.66	0.677	0.0818
YML060W	OGG1	UP	YES	424	92.16	8.53e-05	0.000116	0.000119	9.03e-05	0.000116	7.71e-05	-0.66	0.677	0.051
YBR295W	PCA1	UP	YES	3333	724.46	0.000671	0.000616	0.000582	0.000573	0.00061	0.000579	-0.65	0.681	0.508
YJL084C	ALY2	DOWN	YES	1271	390.42	0.000362	0.000256	0.000302	0.000317	0.000293	0.000283	-0.65	0.681	0.133
YAL040C	CLN3	UP	YES	922	200.45	0.000186	0.000142	0.000138	0.000148	0.000138	0.00016	-0.64	0.686	0.129
YDR077W	SED1	DOWN	YES	1403	430.92	0.000399	0.000441	0.000489	0.000399	0.000413	0.00037	-0.64	0.686	0.183
YDR270W	CCC2	DOWN	YES	558	171.4	0.000159	0.000175	0.000193	0.000177	0.000168	0.000142	-0.64	0.686	0.153
YFR040W	SAP155	UP	YES	769	167.18	0.000155	0.000223	0.000201	0.00015	0.000172	0.000164	-0.64	0.686	0.0709
YMR320W	YMR320W	DOWN	YES	1054	323.78	0.0003	0.000481	0.000338	0.000282	0.000353	0.000321	-0.64	0.686	0.0492
YNL092W	YNL092W	DOWN	YES	1238	380.27	0.000352	0.000332	0.000381	0.000374	0.000311	0.000315	-0.64	0.686	0.23
YPR004C	AIM45	DOWN	YES	1217	373.79	0.000346	0.000338	0.000363	0.00035	0.0003	0.000321	-0.63	0.69	0.361
YMR245W	YMR245W	DOWN	YES	511	156.92	0.000145	0.000139	0.000168	0.000149	0.00013	0.000133	-0.63	0.69	0.192
YBR299W	MAL32	DOWN	YES	1102	338.47	0.000313	0.000482	0.000359	0.000412	0.00036	0.000313	-0.62	0.695	0.0581
YFL056C	AAD6	UP	YES	2374	516.02	0.000478	0.000494	0.000449	0.000443	0.000417	0.000457	-0.62	0.695	0.452
YKL188C	PXA2	UP	YES	1858	403.81	0.000374	0.000348	0.000333	0.000355	0.000329	0.000329	-0.62	0.695	0.6
YJL045W	YJL045W	DOWN	YES	3823	1173.96	0.00109	0.00104	0.00111	0.00103	0.000907	0.00103	-0.62	0.695	0.329
YAL005C	SSA1	UP	YES	791	171.94	0.000159	0.000158	0.000165	0.000158	0.000149	0.000143	-0.61	0.699	0.611
YHR075C	PPE1	DOWN	YES	1167	358.45	0.000332	0.000298	0.000244	0.000323	0.000273	0.000286	-0.61	0.699	0.122
YHR131C	YHR131C	DOWN	YES	1612	495.18	0.000459	0.000571	0.000521	0.000528	0.000527	0.000414	-0.61	0.699	0.114
YMR294W-A	YMR294W-A	UP	YES	892	193.86	0.00018	0.000271	0.000241	0.000216	0.000194	0.000193	-0.61	0.699	0.0644
YGR045C	YGR045C	DOWN	YES	1182	363.1	0.000336	0.000229	0.000232	0.000256	0.000284	0.00025	-0.61	0.699	0.075
YAL004W	YAL004W	UP	YES	567	123.23	0.000114	0.000168	0.000152	0.000139	0.000136	0.000114	-0.6	0.704	0.0646
YDR018C	YDR018C	UP	YES	1395	303.16	0.000281	0.000216	0.000176	0.000209	0.000203	0.000243	-0.6	0.704	0.0587
YDR152W	GIR2	DOWN	YES	924	283.82	0.000263	0.000208	0.000241	0.000213	0.000221	0.000224	-0.6	0.704	0.199
YGR292W	MAL12	UP	YES	1626	353.38	0.000327	0.000317	0.00027	0.000322	0.000295	0.000286	-0.6	0.704	0.259
YDR153C	ENT5	UP	YES	1547	336.2	0.000311	0.000232	0.000276	0.000258	0.000269	0.00025	-0.6	0.704	0.153
YDR421W	ARO80	DOWN	YES	1855	569.81	0.000528	0.000494	0.000516	0.00052	0.000465	0.000473	-0.6	0.704	0.532
YDR078C	SHU2	UP	YES	998	216.86	0.000201	0.000171	0.000143	0.00016	0.000177	0.000167	-0.59	0.709	0.118
YKL063C	YKL063C	UP	YES	280	60.86	5.64e-05	8.77e-05	7.32e-05	7.1e-05	6.68e-05	5.79e-05	-0.59	0.709	0.0545
YNL269W	BSC4	DOWN	YES	1671	513.22	0.000475	0.000554	0.000514	0.000462	0.000521	0.000436	-0.59	0.709	0.192
YOR368W	RAD17	DOWN	YES	894	274.64	0.000254	0.000266	0.000256	0.000288	0.000217	0.000243	-0.59	0.709	0.163
YPR053C	YPR053C	DOWN	YES	1042	320.11	0.000296	0.000324	0.000354	0.000347	0.000288	0.000277	-0.59	0.709	0.143
YGL262W	YGL262W	DOWN	YES	1341	411.91	0.000381	0.000442	0.000453	0.000416	0.000388	0.000364	-0.59	0.709	0.192
YMR183C	SSO2	DOWN	YES	723	222.05	0.000206	0.000194	0.000249	0.000174	0.000196	0.00019	-0.59	0.709	0.104
YGR042W	YGR042W	DOWN	YES	932	286.31	0.000265	0.000189	0.000317	0.000206	0.000203	0.00024	-0.58	0.714	0.0375
YKL166C	TPK3	DOWN	YES	936	287.5	0.000266	0.000249	0.000262	0.000229	0.000246	0.000239	-0.58	0.714	0.463
YML050W	AIM32	UP	YES	1146	249.05	0.000231	0.000247	0.000192	0.000195	0.000233	0.000207	-0.58	0.714	0.131
YBR185C	MBA1	DOWN	YES	519	159.41	0.000148	0.000148	0.000148	0.000141	0.000139	0.000134	-0.58	0.714	0.857
YPL026C	SKS1	DOWN	YES	2982	915.95	0.000848	0.001	0.000888	0.000803	0.000958	0.000773	-0.57	0.718	0.137
YAL054C	ACS1	DOWN	YES	833	255.85	0.000237	0.000335	0.000258	0.000272	0.000241	0.000248	-0.57	0.718	0.0839
YIL009W	FAA3	DOWN	YES	3154	968.76	0.000897	0.000821	0.000903	0.000908	0.000818	0.000781	-0.57	0.718	0.337
YIR020C	YIR020C	DOWN	YES	1612	495.18	0.000459	0.000419	0.000481	0.000498	0.000411	0.000401	-0.57	0.718	0.169
YJR149W	YJR149W	DOWN	YES	1776	545.51	0.000505	0.00066	0.000397	0.000503	0.000528	0.00048	-0.57	0.718	0.0513
YPR037C	ERV2	DOWN	YES	1720	528.34	0.000489	0.000461	0.000475	0.000434	0.000428	0.000453	-0.57	0.718	0.526
YJL210W	PEX2	DOWN	YES	599	184.03	0.00017	0.000221	0.000185	0.000147	0.000183	0.000174	-0.57	0.718	0.0767
YNL335W	DDI3	DOWN	YES	1885	578.99	0.000536	0.000521	0.000462	0.000445	0.000537	0.000463	-0.56	0.723	0.182
YAR020C	PAU7	UP	YES	1346	292.57	0.000271	0.000327	0.000292	0.000326	0.000282	0.000253	-0.56	0.723	0.125
YDL012C	YDL012C	DOWN	YES	1306	401.11	0.000371	0.000366	0.000358	0.000302	0.000331	0.000356	-0.56	0.723	0.212
YEL065W	SIT1	UP	YES	1102	239.54	0.000222	0.000235	0.000232	0.000241	0.000229	0.000195	-0.56	0.723	0.235
YKL005C	BYE1	DOWN	YES	660	202.72	0.000188	0.000163	0.000113	0.000157	0.000158	0.000156	-0.56	0.723	0.0479
YOR132W	VPS17	DOWN	YES	463	142.24	0.000132	0.000253	0.000116	0.000157	0.00015	0.000148	-0.56	0.723	0.0187
YOR152C	YOR152C	DOWN	YES	540	165.89	0.000154	0.000191	0.000151	0.000162	0.000167	0.000143	-0.56	0.723	0.135
YPL121C	MEI5	DOWN	YES	770	236.52	0.000219	0.00027	0.000251	0.000244	0.000228	0.000213	-0.56	0.723	0.165
YLR367W	RPS22B	DOWN	YES	813	249.7	0.000231	0.000172	0.0002	0.000221	0.000181	0.000192	-0.55	0.728	0.0979
YGR182C	YGR182C	DOWN	YES	971	298.3	0.000276	0.000182	0.000192	0.000191	0.000248	0.000202	-0.55	0.728	0.045
YJL164C	TPK1	DOWN	YES	429	131.76	0.000122	0.000201	0.000175	0.000143	0.000131	0.000144	-0.55	0.728	0.0362
YLR128W	DCN1	DOWN	YES	866	266	0.000246	0.000221	0.000357	0.000267	0.000192	0.000248	-0.55	0.728	0.0296
YNL142W	MEP2	DOWN	YES	819	251.53	0.000233	0.000282	0.000331	0.000277	0.000228	0.00024	-0.55	0.728	0.0605
YAL017W	PSK1	UP	YES	647	140.62	0.00013	0.000124	0.000134	0.000109	0.000118	0.000122	-0.54	0.732	0.233
YBR065C	ECM2	UP	YES	1123	244.08	0.000226	0.000207	0.000165	0.000201	0.000222	0.000183	-0.54	0.732	0.0854
YDR071C	PAA1	DOWN	YES	775	238.03	0.00022	0.000191	0.000172	0.000194	0.00019	0.000189	-0.54	0.732	0.194
YIL090W	ICE2	DOWN	YES	288	88.46	8.19e-05	6.77e-05	7.9e-05	0.00012	6.54e-05	6.75e-05	-0.54	0.732	0.0236
YPL133C	RDS2	UP	YES	1415	307.58	0.000285	0.000211	0.000221	0.000209	0.000205	0.000257	-0.54	0.732	0.0694
YGL090W	LIF1	UP	YES	1981	430.6	0.000399	0.000295	0.000302	0.000317	0.000288	0.000353	-0.53	0.737	0.0761
YOL017W	ESC8	DOWN	YES	1091	335.12	0.00031	0.00027	0.00026	0.000243	0.000326	0.000247	-0.53	0.737	0.08
YPR184W	GDB1	DOWN	YES	1005	308.66	0.000286	0.000411	0.000295	0.000281	0.000319	0.000296	-0.53	0.737	0.0587
YKL128C	PMU1	DOWN	YES	1187	364.61	0.000338	0.000266	0.000315	0.000253	0.000329	0.000274	-0.52	0.742	0.0773
YFL049W	SWP82	DOWN	YES	315	96.76	8.96e-05	9.52e-05	8.54e-05	8.91e-05	6.99e-05	9.42e-05	-0.52	0.742	0.0898
YIR036C	IRC24	UP	YES	1437	312.34	0.000289	0.000419	0.000426	0.000394	0.000342	0.000293	-0.52	0.742	0.0371
YNL339C	YRF1-6	UP	YES	901	195.8	0.000181	0.000272	0.000226	0.000228	0.000212	0.000185	-0.52	0.742	0.0501
YML113W	DAT1	UP	YES	1027	223.24	0.000207	0.000311	0.000278	0.000288	0.000238	0.000213	-0.52	0.742	0.0394
YHR121W	LSM12	DOWN	YES	1021	313.63	0.00029	0.000352	0.000322	0.000352	0.000295	0.00028	-0.51	0.746	0.108
YPL267W	ACM1	UP	YES	3459	751.79	0.000696	0.000819	0.000715	0.000696	0.000697	0.00068	-0.51	0.746	0.243
YGR121C	MEP1	DOWN	YES	1212	372.28	0.000345	0.000357	0.000416	0.000302	0.000329	0.000341	-0.5	0.751	0.0942
YDL046W	NPC2	DOWN	YES	1882	578.12	0.000535	0.000643	0.000579	0.00051	0.000562	0.000528	-0.5	0.751	0.15
YDR480W	DIG2	UP	YES	1648	358.24	0.000332	0.000308	0.00034	0.000301	0.000296	0.000308	-0.5	0.751	0.347
YGR241C	YAP1802	DOWN	YES	1310	402.41	0.000373	0.000384	0.000343	0.000374	0.000369	0.000332	-0.5	0.751	0.329
YJL199C	MBB1	DOWN	YES	2118	650.59	0.000602	0.000586	0.000564	0.000575	0.000638	0.000505	-0.49	0.755	0.17
YPR151C	SUE1	DOWN	YES	862	264.82	0.000245	0.000201	0.000163	0.000191	0.000181	0.000225	-0.49	0.755	0.0467
YCR107W	AAD3	UP	YES	596	129.49	0.00012	0.000149	0.000107	0.000123	0.000116	0.00012	-0.49	0.755	0.0833
YGL249W	ZIP2	DOWN	YES	423	129.92	0.00012	0.00015	0.000135	0.000155	0.00013	0.000114	-0.49	0.755	0.068
YLR204W	QRI5	DOWN	YES	142	43.62	4.04e-05	3.37e-05	2.28e-05	3.26e-05	3.85e-05	3.09e-05	-0.49	0.755	0.0244
YLR218C	YLR218C	UP	YES	190	41.3	3.82e-05	2.71e-05	3.18e-05	3.46e-05	3.2e-05	3.02e-05	-0.49	0.755	0.0723
YML035C-A	YML035C-A	UP	YES	514	111.67	0.000103	8.59e-05	8.89e-05	8.76e-05	7.71e-05	9.83e-05	-0.49	0.755	0.0946
YMR223W	UBP8	DOWN	YES	948	291.17	0.00027	0.000162	0.00014	0.000185	0.000221	0.000188	-0.49	0.755	0.019
YOL147C	PEX11	UP	YES	1770	384.7	0.000356	0.00035	0.000379	0.000347	0.000365	0.000314	-0.49	0.755	0.251
YOR071C	NRT1	UP	YES	887	192.78	0.000179	0.000169	0.000142	0.000176	0.000162	0.000156	-0.49	0.755	0.139
YLR077W	FMP25	UP	YES	593	128.84	0.000119	0.000104	8.91e-05	0.000114	8.18e-05	0.000117	-0.49	0.755	0.041
YHR185C	PFS1	DOWN	YES	1381	424.22	0.000393	0.000452	0.000435	0.000459	0.000394	0.000375	-0.48	0.76	0.138
YDR249C	YDR249C	UP	YES	807	175.39	0.000162	0.000131	0.000124	0.000126	0.000141	0.000138	-0.48	0.76	0.0969
YOR385W	YOR385W	UP	YES	2382	517.75	0.000479	0.000616	0.000462	0.000546	0.000492	0.000472	-0.48	0.76	0.0805
YFL041W	FET5	UP	YES	1497	325.4	0.000301	0.000334	0.000344	0.000328	0.000312	0.000282	-0.48	0.76	0.178
YGL261C	PAU11	DOWN	YES	1553	477.04	0.000442	0.000452	0.000567	0.00045	0.00042	0.000432	-0.47	0.765	0.0788
YGR288W	MAL13	DOWN	YES	1660	509.87	0.000472	0.000645	0.000642	0.00064	0.000557	0.00046	-0.47	0.765	0.0381
YGL174W	BUD13	DOWN	YES	1173	360.29	0.000334	0.000287	0.000342	0.000293	0.000326	0.000285	-0.47	0.765	0.135
YPL189W	GUP2	UP	YES	1018	221.29	0.000205	0.000205	0.000207	0.000193	0.000183	0.000199	-0.47	0.765	0.399
YCR099C	YCR099C	UP	YES	6073	1319.76	0.00122	0.00133	0.00117	0.00128	0.0012	0.00114	-0.46	0.77	0.272
YNL239W	LAP3	UP	YES	1991	432.76	0.000401	0.000357	0.000331	0.00032	0.000338	0.000373	-0.46	0.77	0.125
YMR176W	ECM5	UP	YES	1177	255.85	0.000237	0.000163	0.000321	0.000155	0.000202	0.000216	-0.45	0.774	0.012
YGL157W	YGL157W	UP	YES	1713	372.28	0.000345	0.000267	0.000304	0.000313	0.000279	0.000299	-0.45	0.774	0.109
YER188W	YER188W	DOWN	YES	1749	537.19	0.000497	0.000612	0.000498	0.000543	0.000546	0.000469	-0.45	0.774	0.0959
YAR031W	PRM9	UP	YES	1054	229.07	0.000212	0.000204	0.00021	0.000195	0.000208	0.000191	-0.44	0.78	0.439
YCR106W	RDS1	DOWN	YES	1980	608.15	0.000563	0.000618	0.000596	0.000601	0.000568	0.000531	-0.44	0.78	0.273
YGL059W	PKP2	UP	YES	963	209.3	0.000194	0.000198	0.000217	0.000202	0.000207	0.000172	-0.44	0.78	0.128
YOR313C	SPS4	DOWN	YES	1291	396.58	0.000367	0.000395	0.000322	0.000436	0.000357	0.00033	-0.44	0.78	0.063
YAL061W	BDH2	UP	YES	1597	347.11	0.000321	0.000331	0.000326	0.000317	0.000312	0.000302	-0.43	0.784	0.71
YBR067C	TIP1	DOWN	YES	1444	443.56	0.000411	0.000342	0.000401	0.000297	0.000375	0.000372	-0.43	0.784	0.0562
YHR130C	YHR130C	DOWN	YES	1144	351.43	0.000325	0.000372	0.000395	0.000407	0.000381	0.000287	-0.43	0.784	0.0434
YPR155C	NCA2	UP	YES	4384	952.88	0.000882	0.000957	0.000953	0.00108	0.000946	0.000781	-0.43	0.784	0.0658
YAL037W	YAL037W	UP	YES	1654	359.53	0.000333	0.000369	0.000311	0.000322	0.000297	0.000341	-0.42	0.789	0.126
YBR245C	ISW1	UP	YES	493	107.16	9.92e-05	7.51e-05	9.93e-05	9.31e-05	8.78e-05	8.26e-05	-0.42	0.789	0.0624
YDR066C	RTR2	DOWN	YES	1091	335.12	0.00031	0.000368	0.000301	0.000373	0.000368	0.000268	-0.42	0.789	0.0403
YGR018C	YGR018C	UP	YES	638	138.67	0.000128	0.000117	0.000125	0.000125	0.000107	0.000123	-0.42	0.789	0.165
YIL054W	YIL054W	UP	YES	2030	441.18	0.000409	0.000359	0.000361	0.000399	0.00036	0.000361	-0.42	0.789	0.209
YMR177W	MMT1	DOWN	YES	1345	413.1	0.000383	0.000403	0.000451	0.000399	0.000338	0.000393	-0.42	0.789	0.0864
YOR346W	REV1	UP	YES	1409	306.29	0.000284	0.000216	0.000262	0.00029	0.000273	0.000218	-0.42	0.789	0.043
YCR060W	TAH1	DOWN	YES	1518	466.24	0.000432	0.000457	0.000521	0.000453	0.000439	0.000411	-0.41	0.794	0.114
YMR069W	NAT4	DOWN	YES	1092	335.45	0.000311	0.000331	0.000258	0.000327	0.000307	0.00028	-0.41	0.794	0.0771
YNL135C	FPR1	DOWN	YES	517	158.76	0.000147	0.00011	0.000109	0.00012	0.000132	0.000117	-0.41	0.794	0.055
YAL024C	LTE1	DOWN	YES	742	227.88	0.000211	0.00014	0.00016	0.000175	0.000168	0.000168	-0.41	0.794	0.04
YDL238C	GUD1	DOWN	YES	3285	1009.04	0.000934	0.000928	0.00101	0.000967	0.00091	0.000862	-0.41	0.794	0.257
YNR070W	PDR18	DOWN	YES	993	304.99	0.000282	0.000467	0.000332	0.000354	0.000352	0.000299	-0.41	0.794	0.0232
YLL057C	JLP1	UP	YES	1500	326.05	0.000302	0.000277	0.000246	0.000266	0.000283	0.000266	-0.41	0.794	0.147
YDR537C	YDR537C	UP	YES	1166	253.48	0.000235	0.000248	0.000208	0.000219	0.000232	0.000219	-0.4	0.799	0.176
YER184C	YER184C	UP	YES	2374	516.02	0.000478	0.000534	0.00047	0.000448	0.000531	0.000439	-0.4	0.799	0.0978
YBR216C	YBP1	UP	YES	802	174.31	0.000161	0.000155	0.00014	0.000156	0.000144	0.00015	-0.4	0.799	0.233
YBR292C	YBR292C	DOWN	YES	1643	504.68	0.000467	0.000605	0.000402	0.000511	0.000514	0.000446	-0.4	0.799	0.0337
YDR493W	AIM8	DOWN	YES	698	214.38	0.000199	0.000192	0.000206	0.000177	0.000194	0.000184	-0.4	0.799	0.239
YIL138C	TPM2	DOWN	YES	910	279.5	0.000259	0.000257	0.000174	0.000197	0.000249	0.000233	-0.4	0.799	0.025
YGL208W	SIP2	UP	YES	777	168.91	0.000156	0.000134	0.000202	0.000169	0.000169	0.000128	-0.39	0.803	0.0236
YGL243W	TAD1	DOWN	YES	845	259.52	0.00024	0.000267	0.000218	0.000198	0.000237	0.000239	-0.39	0.803	0.0608
YHR193C	EGD2	DOWN	YES	639	196.24	0.000182	0.000246	0.000225	0.000224	0.000204	0.000185	-0.39	0.803	0.0448
YLR221C	RSA3	UP	YES	505	109.73	0.000102	6.78e-05	7.66e-05	7.1e-05	6.95e-05	9.26e-05	-0.39	0.803	0.0225
YOL071W	EMI5	UP	YES	930	202.18	0.000187	0.000142	0.000136	0.000148	0.000151	0.000161	-0.39	0.803	0.0495
YOL137W	BSC6	DOWN	YES	1052	323.14	0.000299	0.000391	0.000414	0.000362	0.00037	0.000289	-0.39	0.803	0.0299
YDR513W	GRX2	DOWN	YES	1419	435.89	0.000404	0.000349	0.000414	0.000407	0.00038	0.00035	-0.39	0.803	0.106
YDL171C	GLT1	DOWN	YES	975	299.48	0.000277	0.000248	0.000245	0.000217	0.000248	0.000259	-0.38	0.808	0.0927
YGR247W	CPD1	DOWN	YES	2060	632.77	0.000586	0.000593	0.000588	0.000574	0.000569	0.000551	-0.38	0.808	0.807
YJR090C	GRR1	UP	YES	204	44.33	4.11e-05	6.31e-05	5.54e-05	4.68e-05	5.1e-05	4.4e-05	-0.38	0.808	0.0243
YJR148W	BAT2	UP	YES	1326	288.25	0.000267	0.000258	0.000286	0.00028	0.000267	0.000239	-0.38	0.808	0.157
YCL055W	KAR4	DOWN	YES	1818	558.47	0.000517	0.000655	0.000668	0.000581	0.000493	0.000576	-0.38	0.808	0.0403
YBR092C	PHO3	DOWN	YES	1053	323.46	0.0003	0.000321	0.000232	0.000266	0.000259	0.000303	-0.37	0.813	0.0384
YNL332W	THI12	UP	YES	1507	327.56	0.000303	0.000424	0.000331	0.000375	0.00035	0.000303	-0.37	0.813	0.0342
YDR358W	GGA1	DOWN	YES	2128	653.62	0.000605	0.000605	0.000663	0.000548	0.000536	0.000619	-0.37	0.813	0.0909
YGL253W	HXK2	DOWN	YES	556	170.75	0.000158	0.000226	0.000207	0.000181	0.000175	0.000173	-0.36	0.817	0.0327
YNL054W	VAC7	DOWN	YES	1080	331.78	0.000307	0.000269	0.000227	0.000268	0.000231	0.000298	-0.36	0.817	0.0354
YHR158C	KEL1	DOWN	YES	733	225.18	0.000209	0.000236	0.000231	0.000188	0.000235	0.0002	-0.36	0.817	0.0603
YMR092C	AIP1	DOWN	YES	1022	313.96	0.000291	0.000284	0.000298	0.000359	0.000212	0.000306	-0.36	0.817	0.0186
YPL095C	EEB1	DOWN	YES	830	254.99	0.000236	0.000228	0.000225	0.000268	0.000228	0.000209	-0.36	0.817	0.0799
YKR104W	YKR104W	DOWN	YES	633	194.4	0.00018	0.00016	0.000196	0.000165	0.000129	0.000194	-0.36	0.817	0.0222
YIL095W	PRK1	DOWN	YES	1610	494.53	0.000458	0.000332	0.000374	0.000389	0.00039	0.000379	-0.35	0.822	0.0481
YJR154W	YJR154W	DOWN	YES	1235	379.3	0.000351	0.000391	0.000268	0.000332	0.000321	0.000348	-0.35	0.822	0.0318
YML071C	COG8	UP	YES	855	185.87	0.000172	0.000182	0.000177	0.000168	0.000171	0.000166	-0.35	0.822	0.438
YPL147W	PXA1	DOWN	YES	1307	401.44	0.000372	0.000358	0.000377	0.000409	0.000371	0.000329	-0.35	0.822	0.101
YLR368W	MDM30	DOWN	YES	233	71.57	6.63e-05	3.43e-05	5.69e-05	5.89e-05	4.65e-05	5.04e-05	-0.35	0.822	0.00932
YBL060W	YEL1	UP	YES	1488	323.46	0.0003	0.000314	0.000298	0.000307	0.000355	0.000255	-0.34	0.827	0.0428
YBR025C	OLA1	DOWN	YES	486	149.26	0.000138	0.000103	0.000105	0.000143	0.000108	0.000117	-0.34	0.827	0.024
YEL052W	AFG1	UP	YES	644	139.97	0.00013	0.000201	0.000207	0.000191	0.00018	0.000129	-0.34	0.827	0.0105
YMR015C	ERG5	UP	YES	1282	278.64	0.000258	0.000222	0.000177	0.00021	0.000209	0.000237	-0.34	0.827	0.0294
YNL117W	MLS1	DOWN	YES	516	158.54	0.000147	0.000157	0.000161	0.000131	0.000156	0.000142	-0.34	0.827	0.0814
YPR179C	HDA3	DOWN	YES	1696	520.99	0.000482	0.000496	0.000541	0.00052	0.000482	0.000456	-0.34	0.827	0.129
YBR173C	UMP1	UP	YES	673	146.23	0.000135	9.09e-05	0.00012	9.88e-05	0.000111	0.000115	-0.33	0.831	0.0223
YJL118W	YJL118W	DOWN	YES	759	233.17	0.000216	0.000175	0.000202	0.00019	0.000205	0.000184	-0.33	0.831	0.0775
YOR374W	ALD4	UP	YES	1392	302.51	0.00028	0.0003	0.000254	0.000322	0.000257	0.00027	-0.33	0.831	0.0553
YBL001C	ECM15	DOWN	YES	1537	472.07	0.000437	0.000376	0.000438	0.000405	0.000371	0.000414	-0.33	0.831	0.0895
YBR260C	RGD1	DOWN	YES	1256	385.78	0.000357	0.000369	0.000313	0.000344	0.000343	0.000338	-0.33	0.831	0.149
YJL150W	YJL150W	UP	YES	1196	259.96	0.000241	0.000245	0.00023	0.000218	0.00021	0.000246	-0.33	0.831	0.108
YKR095W	MLP1	DOWN	YES	1687	518.18	0.00048	0.00074	0.000541	0.000547	0.000603	0.0005	-0.33	0.831	0.0187
YMR304C-A	YMR304C-A	UP	YES	1401	304.45	0.000282	0.000344	0.000292	0.000336	0.000301	0.000274	-0.33	0.831	0.0528
YOR070C	GYP1	DOWN	YES	395	121.28	0.000112	7.27e-05	8.37e-05	9.32e-05	8.36e-05	9.32e-05	-0.33	0.831	0.022
YPL072W	UBP16	DOWN	YES	1403	430.92	0.000399	0.000458	0.000506	0.000429	0.000443	0.000388	-0.33	0.831	0.0492
YEL062W	NPR2	DOWN	YES	154	47.3	4.38e-05	5.62e-05	3.44e-05	5.25e-05	3.87e-05	4.65e-05	-0.33	0.831	0.0131
YKL037W	AIM26	DOWN	YES	389	119.45	0.000111	0.000206	0.00018	0.000171	0.000146	0.000127	-0.33	0.831	0.00836
YBL107C	YBL107C	DOWN	YES	2154	661.61	0.000613	0.000855	0.000696	0.000788	0.000661	0.000645	-0.32	0.836	0.0261
YDR379W	RGA2	DOWN	YES	611	187.7	0.000174	0.000142	0.000214	0.00019	0.000155	0.000156	-0.32	0.836	0.0187
YLL054C	YLL054C	DOWN	YES	1541	473.36	0.000438	0.000729	0.000881	0.000539	0.00057	0.000518	-0.32	0.836	0.00685
YMR055C	BUB2	UP	YES	1341	291.49	0.00027	0.000271	0.000232	0.000248	0.000269	0.000248	-0.32	0.836	0.107
YMR195W	ICY1	DOWN	YES	1306	401.11	0.000371	0.000366	0.000411	0.000355	0.000341	0.000369	-0.32	0.836	0.112
YMR289W	ABZ2	UP	YES	2302	500.36	0.000463	0.000426	0.0004	0.000403	0.0004	0.000445	-0.32	0.836	0.112
YBR145W	ADH5	DOWN	YES	1474	452.74	0.000419	0.000399	0.000359	0.000392	0.000367	0.000402	-0.32	0.836	0.121
YER027C	GAL83	DOWN	YES	1851	568.51	0.000526	0.000422	0.000511	0.000448	0.000486	0.000461	-0.31	0.841	0.0595
YFR007W	YFH7	DOWN	YES	1932	593.46	0.00055	0.0006	0.00054	0.000591	0.0006	0.0005	-0.31	0.841	0.0753
YNL043C	YNL043C	DOWN	YES	1738	533.84	0.000494	0.000382	0.000423	0.000463	0.000432	0.000418	-0.31	0.841	0.0527
YNR057C	BIO4	DOWN	YES	3627	1114.56	0.00103	0.00144	0.00115	0.00105	0.00115	0.00111	-0.31	0.841	0.0283
YCR079W	PTC6	DOWN	YES	753	231.34	0.000214	0.00015	0.000182	0.000135	0.000191	0.000183	-0.31	0.841	0.0138
YGR177C	ATF2	DOWN	YES	850	261.04	0.000242	0.000194	0.000231	0.00021	0.000202	0.000223	-0.3	0.846	0.0551
YOL162W	YOL162W	DOWN	YES	2102	645.62	0.000598	0.000692	0.000616	0.000697	0.00062	0.000579	-0.3	0.846	0.0653
YKL074C	MUD2	DOWN	YES	602	184.9	0.000171	0.00019	0.000133	0.000228	0.000153	0.000163	-0.29	0.851	0.0106
YAL065C	YAL065C	UP	YES	1376	299.05	0.000277	0.000269	0.000281	0.000292	0.000281	0.000249	-0.29	0.851	0.122
YJL048C	UBX6	UP	YES	592	128.63	0.000119	7.72e-05	8.76e-05	0.000121	8.65e-05	9.74e-05	-0.29	0.851	0.0104
YMR306W	FKS3	UP	YES	2049	445.39	0.000412	0.000392	0.0004	0.000349	0.00038	0.000403	-0.29	0.851	0.097
YDR370C	YDR370C	DOWN	YES	978	300.46	0.000278	0.000262	0.000254	0.000237	0.000253	0.000268	-0.29	0.851	0.122
YKL064W	MNR2	UP	YES	573	124.52	0.000115	0.000116	0.000119	0.00011	0.000133	0.000101	-0.28	0.856	0.0404
YKL025C	PAN3	DOWN	YES	1749	537.19	0.000497	0.000254	0.00031	0.000332	0.000381	0.000359	-0.28	0.856	0.00658
YML041C	VPS71	DOWN	YES	145	44.54	4.12e-05	4.5e-05	4.69e-05	4.1e-05	3.28e-05	4.79e-05	-0.28	0.856	0.0168
YLR225C	YLR225C	DOWN	YES	836	256.82	0.000238	0.000175	0.000212	0.000255	0.000229	0.000182	-0.27	0.861	0.0137
YMR152W	YIM1	DOWN	YES	975	299.48	0.000277	0.000206	0.000222	0.000252	0.000235	0.000234	-0.27	0.861	0.0291
YPR020W	ATP20	UP	YES	260	56.51	5.23e-05	5.79e-05	6.9e-05	5.41e-05	5.17e-05	5.5e-05	-0.27	0.861	0.028
YAR050W	FLO1	DOWN	YES	989	303.8	0.000281	0.000324	0.00037	0.000343	0.000276	0.000295	-0.27	0.861	0.0227
YFR049W	YMR31	DOWN	YES	1151	353.59	0.000327	0.000545	0.000357	0.000378	0.000401	0.000365	-0.27	0.861	0.00952
YGR235C	YGR235C	DOWN	YES	1139	349.81	0.000324	0.00036	0.000382	0.000315	0.000318	0.00034	-0.27	0.861	0.0514
YIL141W	YIL141W	UP	YES	718	156.06	0.000145	0.00012	0.000127	0.000115	0.000111	0.000145	-0.27	0.861	0.0238
YMR315W	YMR315W	UP	YES	4655	1011.74	0.000937	0.00112	0.000937	0.000942	0.000952	0.000963	-0.27	0.861	0.0666
YNR032C-A	HUB1	DOWN	YES	1482	455.22	0.000422	0.000391	0.000418	0.00044	0.000403	0.000384	-0.27	0.861	0.116
YAR029W	YAR029W	UP	YES	838	182.09	0.000169	0.000168	0.000181	0.000149	0.000218	0.000141	-0.27	0.861	0.013
YDL156W	YDL156W	DOWN	YES	1065	327.13	0.000303	0.000219	0.000277	0.000278	0.000239	0.000269	-0.26	0.866	0.0212
YJL060W	BNA3	DOWN	YES	729	223.88	0.000207	0.000204	0.000247	0.000199	0.000238	0.000185	-0.26	0.866	0.0243
YKL178C	STE3	UP	YES	624	135.65	0.000126	0.000145	0.000157	0.000132	0.00013	0.00013	-0.26	0.866	0.041
YLL063C	AYT1	UP	YES	1011	219.78	0.000204	0.000262	0.000178	0.000202	0.000226	0.000203	-0.26	0.866	0.0164
YML009C	MRPL39	UP	YES	446	96.94	8.98e-05	8.82e-05	7.37e-05	8.8e-05	8.7e-05	8.21e-05	-0.25	0.871	0.0483
YBR298C	MAL31	DOWN	YES	1834	563.33	0.000522	0.00056	0.000474	0.000411	0.000504	0.000539	-0.25	0.871	0.0219
YDR067C	OCA6	UP	YES	474	103.02	9.54e-05	0.000138	0.000142	0.000141	0.000112	0.000102	-0.25	0.871	0.00827
YML070W	DAK1	UP	YES	350	76.08	7.04e-05	6.27e-05	4.55e-05	5.69e-05	6.3e-05	6.32e-05	-0.25	0.871	0.0118
YNR059W	MNT4	DOWN	YES	805	247.21	0.000229	0.000272	0.000243	0.000288	0.000215	0.00024	-0.25	0.871	0.0224
YOR086C	TCB1	UP	YES	903	196.24	0.000182	0.000164	0.00017	0.000199	0.000173	0.00016	-0.25	0.871	0.046
YBR054W	YRO2	DOWN	YES	1950	598.97	0.000555	0.000409	0.000496	0.000476	0.000467	0.000487	-0.24	0.876	0.0252
YDR519W	FPR2	DOWN	YES	951	292.14	0.000271	0.000192	0.000199	0.000209	0.000208	0.000241	-0.24	0.876	0.0139
YEL043W	YEL043W	DOWN	YES	740	227.34	0.000211	0.000183	0.000234	0.00018	0.000212	0.000192	-0.24	0.876	0.0243
YLR365W	YLR365W	DOWN	YES	1439	442.04	0.000409	0.000321	0.000341	0.000335	0.000364	0.000359	-0.24	0.876	0.0337
YNL248C	RPA49	DOWN	YES	165	50.68	4.69e-05	4e-05	4.56e-05	4.96e-05	3.8e-05	4.49e-05	-0.23	0.881	0.0229
YGL096W	TOS8	UP	YES	1323	287.6	0.000266	0.000232	0.000196	0.000237	0.000245	0.000235	-0.23	0.881	0.0216
YLR374C	YLR374C	DOWN	YES	328	100.75	9.33e-05	0.000125	0.000153	9.39e-05	8.47e-05	0.000123	-0.23	0.881	0.00446
YLR450W	HMG2	DOWN	YES	1193	366.44	0.000339	0.000289	0.000318	0.000363	0.000289	0.000312	-0.23	0.881	0.0264
YNL047C	SLM2	DOWN	YES	1349	414.4	0.000384	0.000369	0.00045	0.000398	0.000371	0.000371	-0.23	0.881	0.0377
YPR096C	YPR096C	DOWN	YES	691	212.22	0.000197	0.000185	0.000174	0.000199	0.000203	0.000171	-0.23	0.881	0.042
YOR223W	YOR223W	DOWN	YES	4033	1238.76	0.00115	0.001	0.000895	0.001	0.00103	0.00104	-0.23	0.881	0.0335
YNL145W	MFA2	DOWN	YES	1477	453.71	0.00042	0.000352	0.000521	0.000417	0.000363	0.000409	-0.22	0.887	0.0103
YAR028W	YAR028W	UP	YES	1791	389.23	0.00036	0.000287	0.000273	0.000329	0.00033	0.000302	-0.22	0.887	0.0195
YMR101C	SRT1	UP	YES	1515	329.29	0.000305	0.000319	0.000294	0.000295	0.000268	0.000321	-0.22	0.887	0.0454
YPL155C	KIP2	UP	YES	1012	220	0.000204	0.000226	0.000214	0.000232	0.000227	0.00019	-0.22	0.887	0.0341
YBR115C	LYS2	UP	YES	186	40.42	3.74e-05	4.52e-05	2.89e-05	3.73e-05	3.75e-05	3.78e-05	-0.21	0.892	0.0094
YDR516C	EMI2	DOWN	YES	1363	418.72	0.000388	0.000377	0.000405	0.000347	0.000388	0.000374	-0.21	0.892	0.0697
YGR256W	GND2	DOWN	YES	1582	485.89	0.00045	0.000451	0.000387	0.000421	0.000396	0.000454	-0.21	0.892	0.037
YLR349W	YLR349W	DOWN	YES	997	306.29	0.000284	0.000247	0.000236	0.000252	0.000257	0.00026	-0.21	0.892	0.0466
YOL023W	IFM1	DOWN	YES	131	40.24	3.73e-05	2.9e-05	2.43e-05	3.02e-05	3.62e-05	2.97e-05	-0.21	0.892	0.00737
YOR029W	YOR029W	UP	YES	1195	259.74	0.000241	0.000205	0.000218	0.000219	0.000208	0.000226	-0.21	0.892	0.0561
YAL059W	ECM1	UP	YES	768	166.97	0.000155	0.000153	0.000162	0.000122	0.000149	0.000158	-0.2	0.897	0.0157
YCR048W	ARE1	DOWN	YES	1163	357.26	0.000331	0.000338	0.000287	0.000284	0.000334	0.000318	-0.2	0.897	0.0278
YDL172C	YDL172C	UP	YES	371	80.63	7.47e-05	5.33e-05	4.76e-05	4.75e-05	5.1e-05	7.3e-05	-0.2	0.897	0.00392
YDR273W	DON1	DOWN	YES	685	210.38	0.000195	0.000186	0.000184	0.000206	0.000166	0.000194	-0.2	0.897	0.0327
YJL178C	ATG27	UP	YES	603	131.11	0.000121	0.000153	0.000128	0.000121	0.000146	0.00012	-0.2	0.897	0.0152
YLR017W	MEU1	DOWN	YES	678	208.22	0.000193	0.000103	0.00011	0.000115	0.000125	0.000162	-0.19	0.902	0.00251
YLR237W	THI7	UP	YES	1352	293.87	0.000272	0.000317	0.000335	0.000362	0.000307	0.000261	-0.19	0.902	0.0101
YNR028W	CPR8	UP	YES	1523	331.02	0.000307	0.000214	0.000257	0.000247	0.000258	0.000264	-0.19	0.902	0.0119
YDR231C	COX20	DOWN	YES	162	49.76	4.61e-05	4.6e-05	5.67e-05	4.34e-05	4.92e-05	4.47e-05	-0.19	0.902	0.0155
YDR395W	SXM1	DOWN	YES	1207	370.76	0.000343	0.000331	0.000321	0.000393	0.000385	0.000288	-0.18	0.907	0.0105
YIL032C	YIL032C	DOWN	YES	1668	512.35	0.000474	0.000477	0.000418	0.000391	0.000408	0.000506	-0.18	0.907	0.0133
YIR039C	YPS6	DOWN	YES	2602	799.2	0.00074	0.00107	0.000783	0.000938	0.000811	0.000805	-0.18	0.907	0.00763
YPL163C	SVS1	DOWN	YES	1423	437.08	0.000405	0.000339	0.000497	0.000387	0.000371	0.000385	-0.18	0.907	0.00859
YMR271C	URA10	DOWN	YES	833	255.85	0.000237	0.000212	0.00023	0.000171	0.000219	0.000236	-0.18	0.907	0.00863
YMR322C	SNO4	DOWN	YES	959	294.52	0.000273	0.000365	0.000313	0.000305	0.000328	0.00028	-0.18	0.907	0.0118
YAR023C	YAR023C	UP	YES	1990	432.54	0.000401	0.000308	0.000368	0.000349	0.000395	0.000334	-0.17	0.912	0.0125
YFL054C	YFL054C	UP	YES	2342	509	0.000471	0.000595	0.000605	0.00051	0.000493	0.000524	-0.17	0.912	0.0119
YGL035C	MIG1	UP	YES	839	182.3	0.000169	0.000213	0.000192	0.000195	0.000186	0.000175	-0.17	0.912	0.0168
YLR282C	YLR282C	DOWN	YES	928	285.01	0.000264	0.000215	0.000203	0.000208	0.000203	0.000261	-0.17	0.912	0.0078
YNL254C	RTC4	DOWN	YES	841	258.34	0.000239	0.00024	0.000251	0.000255	0.000229	0.000236	-0.17	0.912	0.079
YNR051C	BRE5	DOWN	YES	200	61.43	5.69e-05	2.28e-05	1.72e-05	4.38e-05	4.01e-05	3.22e-05	-0.17	0.912	0.000585
YPL187W	MF(ALPHA)1	UP	YES	2052	446.04	0.000413	0.00036	0.0003	0.000407	0.000332	0.000392	-0.17	0.912	0.00769
YHL027W	RIM101	DOWN	YES	836	256.82	0.000238	0.00031	0.000276	0.000325	0.000307	0.000222	-0.17	0.912	0.00491
YOL124C	TRM11	DOWN	YES	836	256.82	0.000238	0.000251	0.000258	0.000214	0.000241	0.000244	-0.17	0.912	0.0276
YER180C	ISC10	UP	YES	2184	474.66	0.00044	0.000527	0.00046	0.000515	0.000423	0.000472	-0.16	0.917	0.0138
YBR162C	TOS1	DOWN	YES	914	280.8	0.00026	0.000185	0.000167	0.000207	0.000203	0.000227	-0.16	0.917	0.00472
YCR100C	YCR100C	UP	YES	3496	759.89	0.000704	0.000738	0.000751	0.000717	0.000713	0.000697	-0.16	0.917	0.136
YDR423C	CAD1	DOWN	YES	3040	933.77	0.000865	0.0009	0.00094	0.000971	0.000893	0.00083	-0.16	0.917	0.0343
YIL001W	YIL001W	DOWN	YES	2318	712.04	0.000659	0.000707	0.000733	0.000812	0.000634	0.000664	-0.16	0.917	0.0125
YJR131W	MNS1	UP	YES	1433	311.47	0.000288	0.000292	0.000363	0.000301	0.000284	0.000293	-0.16	0.917	0.0132
YPL118W	MRP51	DOWN	YES	488	149.9	0.000139	0.000108	0.0001	0.000106	0.000116	0.000126	-0.16	0.917	0.00712
YPR003C	YPR003C	DOWN	YES	1443	443.23	0.00041	0.000348	0.000362	0.000408	0.000361	0.000378	-0.15	0.922	0.0192
YOR133W	EFT1	UP	YES	855	185.87	0.000172	0.000136	0.000179	0.000162	0.000154	0.000157	-0.14	0.927	0.00911
YDR156W	RPA14	UP	YES	420	91.28	8.45e-05	6.45e-05	8.38e-05	6.96e-05	7.09e-05	8.01e-05	-0.14	0.927	0.00692
YDR275W	BSC2	DOWN	YES	826	253.69	0.000235	0.000178	0.000234	0.000228	0.000224	0.000199	-0.14	0.927	0.00611
YGL222C	EDC1	DOWN	YES	1225	376.27	0.000348	0.000399	0.000339	0.000329	0.000362	0.000359	-0.14	0.927	0.0183
YJR142W	YJR142W	DOWN	YES	1393	427.9	0.000396	0.000458	0.000437	0.00048	0.000431	0.00039	-0.14	0.927	0.0121
YLR328W	NMA1	DOWN	YES	328	100.75	9.33e-05	9.75e-05	7.95e-05	7.33e-05	8.57e-05	9.9e-05	-0.14	0.927	0.00607
YNL179C	YNL179C	DOWN	YES	2474	759.89	0.000704	0.000634	0.000583	0.000766	0.000674	0.000621	-0.14	0.927	0.00848
YGL236C	MTO1	UP	YES	1074	233.39	0.000216	0.000258	0.000205	0.000227	0.000248	0.00021	-0.14	0.927	0.00877
YKL206C	ADD66	UP	YES	840	182.52	0.000169	0.000166	0.000163	0.000149	0.000178	0.00016	-0.13	0.932	0.0202
YBR212W	NGR1	DOWN	YES	1497	459.86	0.000426	0.000356	0.000346	0.000384	0.000418	0.000367	-0.13	0.932	0.00978
YDR263C	DIN7	DOWN	YES	1175	360.94	0.000334	0.00029	0.000364	0.000313	0.000308	0.000322	-0.13	0.932	0.0113
YJL198W	PHO90	UP	YES	1585	344.52	0.000319	0.000359	0.00035	0.000379	0.000338	0.000316	-0.13	0.932	0.0139
YLR178C	TFS1	UP	YES	755	164.05	0.000152	0.000145	0.000133	0.000145	0.00013	0.000155	-0.13	0.932	0.0136
YLR414C	YLR414C	DOWN	YES	1368	420.23	0.000389	0.000348	0.000417	0.000346	0.000362	0.000382	-0.13	0.932	0.0138
YMR103C	YMR103C	DOWN	YES	1264	388.26	0.00036	0.000402	0.000461	0.000373	0.000398	0.000365	-0.13	0.932	0.00864
YOL107W	YOL107W	DOWN	YES	1637	502.85	0.000466	0.000328	0.000471	0.00042	0.000403	0.000408	-0.13	0.932	0.00445
YPL017C	IRC15	DOWN	YES	1176	361.26	0.000335	0.000285	0.000363	0.000364	0.000328	0.000298	-0.13	0.932	0.00764
YPL046C	ELC1	DOWN	YES	1398	429.41	0.000398	0.000385	0.000371	0.000347	0.000347	0.000416	-0.13	0.932	0.0137
YCR049C	YCR049C	UP	YES	880	191.27	0.000177	0.000219	0.000179	0.000179	0.000203	0.00018	-0.12	0.937	0.00794
YFL034C-A	RPL22B	DOWN	YES	2086	640.76	0.000593	0.000649	0.000611	0.000574	0.000658	0.000579	-0.12	0.937	0.0193
YFL052W	YFL052W	DOWN	YES	8486	2607.12	0.00241	0.00273	0.00249	0.0024	0.00249	0.0025	-0.12	0.937	0.0259
YJL185C	YJL185C	DOWN	YES	814	250.02	0.000232	0.000238	0.0002	0.000186	0.000214	0.000243	-0.12	0.937	0.00562
YLR177W	YLR177W	DOWN	YES	927	284.69	0.000264	0.000413	0.000287	0.000311	0.000302	0.000304	-0.12	0.937	0.00246
YLR326W	YLR326W	UP	YES	853	185.44	0.000172	0.000185	0.000164	0.000171	0.000179	0.000169	-0.12	0.937	0.0358
YOL065C	INP54	UP	YES	3025	657.5	0.000609	0.00052	0.000535	0.000528	0.000557	0.000569	-0.12	0.937	0.0166
YOL098C	YOL098C	DOWN	YES	1647	505.87	0.000468	0.000567	0.000649	0.000549	0.000473	0.000525	-0.12	0.937	0.00423
YAL060W	BDH1	UP	YES	1520	330.37	0.000306	0.000304	0.000337	0.000311	0.00034	0.000283	-0.11	0.942	0.0103
YDR022C	CIS1	UP	YES	1385	301	0.000279	0.000245	0.000261	0.000261	0.000283	0.000249	-0.11	0.942	0.0139
YER183C	FAU1	DOWN	YES	1275	391.61	0.000363	0.000337	0.000343	0.000337	0.000361	0.000339	-0.11	0.942	0.0432
YHL006C	SHU1	DOWN	YES	670	205.85	0.000191	0.000277	0.000207	0.000179	0.000265	0.000196	-0.11	0.942	0.00151
YIR001C	SGN1	UP	YES	1943	422.28	0.000391	0.000301	0.000405	0.000337	0.000347	0.000362	-0.11	0.942	0.00484
YKR077W	MSA2	DOWN	YES	1882	578.12	0.000535	0.000478	0.000486	0.000537	0.000504	0.000495	-0.11	0.942	0.022
YMR196W	YMR196W	DOWN	YES	789	242.35	0.000224	0.000331	0.000286	0.000247	0.000214	0.000293	-0.11	0.942	0.00163
YNL203C	YNL203C	DOWN	YES	1065	327.13	0.000303	0.000369	0.000277	0.000292	0.000322	0.000317	-0.11	0.942	0.00514
YNR066C	YNR066C	DOWN	YES	1782	547.34	0.000507	0.000502	0.00046	0.000484	0.000498	0.00049	-0.11	0.942	0.0421
YPL001W	HAT1	DOWN	YES	2882	885.28	0.00082	0.000729	0.000756	0.00077	0.000762	0.000774	-0.11	0.942	0.036
YGR148C	RPL24B	DOWN	YES	164	50.37	4.66e-05	5.26e-05	7.41e-05	4.98e-05	5.99e-05	4.56e-05	-0.1	0.947	0.00122
YIR044C	YIR044C	DOWN	YES	1942	596.48	0.000552	0.000553	0.000529	0.00047	0.000573	0.000542	-0.09	0.952	0.00697
YKL038W	RGT1	DOWN	YES	1499	460.4	0.000426	0.000366	0.000303	0.000389	0.000421	0.000365	-0.09	0.952	0.00206
YGR202C	PCT1	UP	YES	831	180.58	0.000167	0.000149	0.000138	0.00018	0.000171	0.000143	-0.08	0.957	0.00232
YLR360W	VPS38	DOWN	YES	1425	437.72	0.000405	0.000321	0.000346	0.000371	0.000358	0.000367	-0.08	0.957	0.00503
YER028C	MIG3	DOWN	YES	1287	395.28	0.000366	0.000289	0.000273	0.000318	0.000342	0.000315	-0.08	0.957	0.00246
YER084W	YER084W	DOWN	YES	545	167.4	0.000155	0.000124	0.000148	0.00013	0.000118	0.000161	-0.08	0.957	0.0016
YIL130W	ASG1	DOWN	YES	2033	624.46	0.000578	0.000555	0.000546	0.000578	0.000615	0.000527	-0.08	0.957	0.0098
YIL156W	UBP7	UP	YES	1337	290.63	0.000269	0.000336	0.000301	0.000326	0.00026	0.000303	-0.08	0.957	0.00277
YNL318C	HXT14	DOWN	YES	2023	621.43	0.000575	0.000747	0.000717	0.000689	0.000629	0.00063	-0.08	0.957	0.00289
YBR016W	YBR016W	UP	YES	1533	333.18	0.000309	0.000259	0.000269	0.00026	0.00029	0.000285	-0.08	0.957	0.00508
YPL253C	VIK1	UP	YES	1897	412.34	0.000382	0.000355	0.000328	0.000381	0.000368	0.000356	-0.07	0.962	0.00682
YAL034C	FUN19	UP	YES	848	184.36	0.000171	0.000172	0.000161	0.0002	0.000166	0.000164	-0.07	0.962	0.00352
YFL050C	ALR2	UP	YES	1116	242.57	0.000225	0.00033	0.000293	0.000274	0.000271	0.000252	-0.07	0.962	0.00128
YBR138C	YBR138C	DOWN	YES	1237	379.94	0.000352	0.000247	0.000281	0.000318	0.000301	0.000299	-0.07	0.962	0.00153
YKL177W	YKL177W	DOWN	YES	1068	328	0.000304	0.000268	0.000262	0.000286	0.000286	0.000283	-0.06	0.967	0.00612
YBR199W	KTR4	DOWN	YES	821	252.18	0.000234	0.000306	0.000241	0.000285	0.000236	0.00026	-0.06	0.967	0.00128
YLL019C	KNS1	DOWN	YES	501	153.9	0.000143	0.00015	0.000159	0.000156	0.000136	0.00015	-0.06	0.967	0.00458
YNR060W	FRE4	DOWN	YES	1252	384.59	0.000356	0.000436	0.000373	0.000408	0.000378	0.000375	-0.06	0.967	0.00324
YOL047C	YOL047C	DOWN	YES	1277	392.26	0.000363	0.000373	0.000412	0.000358	0.000329	0.000397	-0.06	0.967	0.00207
YOL112W	MSB4	DOWN	YES	1662	510.52	0.000473	0.000522	0.000517	0.000512	0.000438	0.000519	-0.06	0.967	0.00287
YCL045C	EMC1	DOWN	YES	705	216.54	0.000201	0.000304	0.000269	0.000262	0.00022	0.000242	-0.06	0.967	0.000579
YHR021W-A	ECM12	DOWN	YES	1631	501.01	0.000464	0.000446	0.000504	0.000413	0.000508	0.00044	-0.06	0.967	0.00219
YER035W	EDC2	DOWN	YES	638	196.02	0.000182	0.000255	0.000202	0.000232	0.000201	0.000201	-0.05	0.972	0.000825
YFL007W	BLM10	UP	YES	975	211.9	0.000196	0.000189	0.000159	0.000196	0.000198	0.000181	-0.05	0.972	0.00165
YAL058W	CNE1	UP	YES	490	106.5	9.86e-05	0.000142	0.000127	0.000102	0.000114	0.000116	-0.05	0.972	0.000608
YCL074W	YCL074W	UP	YES	1264	274.75	0.000254	0.00046	0.000341	0.000335	0.000335	0.000305	-0.05	0.972	0.000294
YDL054C	MCH1	DOWN	YES	1050	322.49	0.000299	0.000242	0.000268	0.000323	0.00028	0.000261	-0.05	0.972	0.00108
YJR094W-A	RPL43B	DOWN	YES	356	109.3	0.000101	9.49e-05	0.000112	9.89e-05	8.75e-05	0.000108	-0.05	0.972	0.00153
YML062C	MFT1	UP	YES	1387	301.43	0.000279	0.000229	0.000223	0.000268	0.000237	0.000261	-0.05	0.972	0.00128
YMR285C	NGL2	DOWN	YES	1265	388.58	0.00036	0.000322	0.000412	0.000417	0.000372	0.000324	-0.05	0.972	0.000905
YMR139W	RIM11	DOWN	YES	368	113.08	0.000105	6.33e-05	7.17e-05	7.14e-05	9.2e-05	8.27e-05	-0.05	0.972	0.000328
YBR007C	DSF2	DOWN	YES	1184	363.64	0.000337	0.000314	0.000308	0.000289	0.000316	0.000336	-0.04	0.977	0.00248
YDR161W	YDR161W	DOWN	YES	393	120.74	0.000112	8.18e-05	0.000124	9.72e-05	0.000106	9.95e-05	-0.04	0.977	0.000346
YHR132C	ECM14	DOWN	YES	623	191.38	0.000177	0.000173	0.000158	0.000172	0.000177	0.00017	-0.04	0.977	0.00333
YLR345W	YLR345W	DOWN	YES	1701	522.5	0.000484	0.000232	0.000292	0.000275	0.000324	0.000397	-0.04	0.977	8.98e-05
YGR238C	KEL2	UP	YES	1238	269.03	0.000249	0.000289	0.000264	0.000281	0.000275	0.000251	-0.04	0.977	0.00146
YFR046C	CNN1	DOWN	YES	1219	374.44	0.000347	0.000422	0.00038	0.000332	0.000399	0.000365	-0.03	0.982	0.000569
YDR494W	RSM28	DOWN	YES	1743	535.36	0.000496	0.000534	0.000539	0.000495	0.000571	0.000481	-0.03	0.982	0.000857
YIL146C	ATG32	DOWN	YES	1371	421.09	0.00039	0.000453	0.000403	0.00042	0.000418	0.000402	-0.03	0.982	0.00143
YJR040W	GEF1	UP	YES	506	109.94	0.000102	9.34e-05	0.000102	0.000102	0.000103	9.55e-05	-0.03	0.982	0.00161
YLR241W	YLR241W	UP	YES	964	209.52	0.000194	0.000186	0.000184	0.000195	0.000178	0.000195	-0.03	0.982	0.00214
YDR538W	PAD1	DOWN	YES	2240	688.07	0.000637	0.000806	0.000617	0.000693	0.000658	0.000699	-0.03	0.982	0.000385
YGR242W	YGR242W	UP	YES	850	184.79	0.000171	0.000131	0.000157	0.000141	0.000142	0.000165	-0.03	0.982	0.000257
YBR275C	RIF1	DOWN	YES	909	279.18	0.000259	0.000306	0.000272	0.000294	0.000291	0.000261	-0.02	0.987	0.000295
YER163C	YER163C	UP	YES	1769	384.48	0.000356	0.000334	0.000431	0.00032	0.000348	0.000367	-0.02	0.987	0.000157
YNR039C	ZRG17	DOWN	YES	1372	421.42	0.00039	0.000342	0.000412	0.000366	0.000392	0.000366	-0.02	0.987	0.000301
YOR081C	TGL5	DOWN	YES	1782	547.34	0.000507	0.000546	0.000524	0.000498	0.000536	0.000515	-0.02	0.987	0.0015
YCR033W	SNT1	DOWN	YES	195	59.9	5.55e-05	7.09e-05	5.45e-05	8.6e-05	4.83e-05	6.35e-05	-0.01	0.992	5.36e-06
YCR090C	YCR090C	UP	YES	1097	238.46	0.000221	0.000275	0.000296	0.000274	0.000243	0.000241	-0.01	0.992	2.29e-05
YFL048C	EMP47	DOWN	YES	3002	922.1	0.000854	0.00104	0.000939	0.000932	0.000932	0.000913	-0.01	0.992	9.51e-05
YGR194C	XKS1	DOWN	YES	1640	503.71	0.000466	0.00036	0.000368	0.000425	0.000413	0.000416	-0.01	0.992	4.79e-05
YGR221C	TOS2	DOWN	YES	1216	373.46	0.000346	0.00028	0.000376	0.000349	0.000347	0.000308	-0.01	0.992	3.14e-05
YJL147C	YJL147C	DOWN	YES	892	274	0.000254	0.000292	0.000317	0.000292	0.000259	0.000276	-0.01	0.992	6.34e-05
YLR138W	NHA1	DOWN	YES	844	259.2	0.00024	0.000201	0.000184	0.000223	0.000182	0.000245	-0.01	0.992	9.7e-06
YNL111C	CYB5	DOWN	YES	2288	702.76	0.000651	0.000562	0.000652	0.000632	0.000638	0.000606	-0.01	0.992	5.16e-05
YPR193C	HPA2	DOWN	YES	1617	496.69	0.00046	0.000588	0.000558	0.000588	0.000558	0.000469	-0.01	0.992	9e-06
YDL154W	MSH5	UP	YES	1765	383.62	0.000355	0.000267	0.000237	0.000314	0.000307	0.000309	-0.01	0.992	5.57e-06
YDR192C	NUP42	DOWN	YES	1625	499.18	0.000462	0.000339	0.000346	0.000366	0.000414	0.000405	0	0.997	3.48e-06
YFR021W	ATG18	DOWN	YES	1699	521.86	0.000483	0.000497	0.00047	0.000408	0.000517	0.000485	0	0.997	8.27e-07
YIL057C	YIL057C	DOWN	YES	1044	320.65	0.000297	0.000395	0.000333	0.000399	0.000314	0.000329	0	0.997	1.49e-06
YJR020W	YJR020W	DOWN	YES	1140	350.14	0.000324	0.000324	0.000335	0.000341	0.000304	0.000335	0	0.997	3.05e-05
YML053C	YML053C	UP	YES	1066	231.66	0.000215	0.000228	0.000214	0.000212	0.00021	0.000226	0	0.997	3.01e-05
YNR071C	YNR071C	UP	YES	1217	264.49	0.000245	0.000403	0.000251	0.000292	0.000315	0.000276	0	0.997	1.65e-07
YDL227C	HO	UP	YES	1496549	325296	0.301	0.286	0.284	0.292	0.291	0.297	0	0.997	0.000143
YPL202C	AFT2	DOWN	YES	1104	339.12	0.000314	0.000352	0.000373	0.000349	0.000395	0.000297	0	0.997	3.06e-06
YBR028C	YBR028C	DOWN	YES	1093	335.77	0.000311	0.000285	0.000296	0.000286	0.000295	0.000308	0.01	0.992	0.000695
YBR072W	HSP26	DOWN	YES	935	287.17	0.000266	0.000244	0.000269	0.000293	0.000267	0.000248	0.01	0.992	7.2e-05
YDR312W	SSF2	DOWN	YES	2786	855.79	0.000792	0.00073	0.000767	0.000823	0.000753	0.000768	0.01	0.992	0.000133
YGR051C	YGR051C	DOWN	YES	1103	338.8	0.000314	0.000201	0.000244	0.000239	0.000222	0.000297	0.01	0.992	3.83e-06
YIL107C	PFK26	UP	YES	975	211.9	0.000196	0.000219	0.000222	0.00019	0.000212	0.000207	0.01	0.992	0.000104
YPL115C	BEM3	UP	YES	830	180.36	0.000167	0.000183	0.000172	0.000153	0.000161	0.000185	0.01	0.992	0.000101
YJL196C	ELO1	DOWN	YES	3193	980.75	0.000908	0.00107	0.0011	0.00109	0.000976	0.000964	0.01	0.992	0.000146
YPR079W	MRL1	UP	YES	1577	342.79	0.000317	0.000245	0.000275	0.000313	0.000248	0.000308	0.01	0.992	3.94e-05
YJL004C	SYS1	DOWN	YES	812	249.37	0.000231	0.000224	0.000228	0.000204	0.000228	0.000235	0.02	0.987	0.000488
YMR316C-A	YMR316C-A	DOWN	YES	2140	657.29	0.000609	0.000719	0.000654	0.000648	0.000678	0.000633	0.02	0.987	0.000303
YCL048W	SPS22	DOWN	YES	1380	423.9	0.000393	0.000438	0.000471	0.000439	0.000425	0.000407	0.02	0.987	0.000344
YJL145W	SFH5	UP	YES	1321	287.06	0.000266	0.000155	0.000161	0.000245	0.000182	0.000223	0.02	0.987	3.92e-05
YKR035W-A	DID2	UP	YES	671	145.8	0.000135	0.000104	0.00012	0.00013	9.73e-05	0.000139	0.02	0.987	6.65e-05
YKR080W	MTD1	UP	YES	1415	307.58	0.000285	0.000328	0.000322	0.000361	0.000308	0.00029	0.02	0.987	0.000195
YIL039W	TED1	DOWN	YES	739	227.02	0.00021	0.000264	0.000234	0.000302	0.000234	0.000216	0.03	0.982	0.000146
YBR233W	PBP2	DOWN	YES	1115	342.47	0.000317	0.000265	0.000245	0.000296	0.00028	0.000298	0.03	0.982	0.000452
YCL026C-A	FRM2	UP	YES	1771	384.91	0.000356	0.000359	0.00034	0.000368	0.000352	0.000357	0.03	0.982	0.00409
YDR122W	KIN1	UP	YES	2994	650.7	0.000603	0.00052	0.00056	0.000561	0.000515	0.000611	0.03	0.982	0.000674
YER130C	YER130C	DOWN	YES	622	191.05	0.000177	0.00029	0.000265	0.000239	0.000239	0.000204	0.03	0.982	9.95e-05
YHR108W	GGA2	DOWN	YES	1010	310.28	0.000287	0.000209	0.000294	0.000245	0.000255	0.000266	0.03	0.982	0.000199
YIL047C	SYG1	DOWN	YES	433	132.95	0.000123	0.00011	0.000106	0.000124	8.72e-05	0.000138	0.03	0.982	0.000169
YIL170W	YIL170W	UP	YES	1439	312.77	0.00029	0.000314	0.000378	0.000291	0.000337	0.000294	0.03	0.982	0.000294
YLR006C	SSK1	DOWN	YES	1276	391.93	0.000363	0.000395	0.000408	0.000431	0.000375	0.000373	0.03	0.982	0.00115
YNL292W	PUS4	DOWN	YES	1087	333.94	0.000309	0.000379	0.000295	0.000341	0.000329	0.000329	0.03	0.982	0.00054
YMR238W	DFG5	UP	YES	681	147.96	0.000137	0.000114	0.000126	0.000123	0.000133	0.000127	0.04	0.977	0.00161
YAR035W	YAT1	UP	YES	1453	315.79	0.000292	0.000294	0.000306	0.000323	0.000326	0.000275	0.04	0.977	0.0018
YCR085W	YCR085W	DOWN	YES	1488	457.06	0.000423	0.000432	0.000545	0.000453	0.000452	0.000432	0.04	0.977	0.000969
YDL200C	MGT1	UP	YES	973	211.46	0.000196	0.000169	0.000186	0.000191	0.000167	0.000198	0.04	0.977	0.0015
YDL237W	AIM6	DOWN	YES	1927	591.95	0.000548	0.000602	0.000501	0.000587	0.000548	0.000568	0.04	0.977	0.00197
YDR271C	YDR271C	DOWN	YES	662	203.36	0.000188	0.000163	0.000189	0.000191	0.000176	0.000182	0.04	0.977	0.00185
YMR147W	YMR147W	DOWN	YES	1194	366.77	0.00034	0.000373	0.000334	0.000357	0.000304	0.000383	0.04	0.977	0.00118
YOL030W	GAS5	DOWN	YES	991	304.45	0.000282	0.000241	0.000269	0.000256	0.00026	0.000274	0.04	0.977	0.00198
YBL032W	HEK2	DOWN	YES	755	231.88	0.000215	0.000196	0.000223	0.000226	0.000186	0.000224	0.05	0.972	0.0013
YBL069W	AST1	DOWN	YES	932	286.31	0.000265	0.000252	0.000265	0.000259	0.000269	0.00026	0.05	0.972	0.0248
YBL094C	YBL094C	UP	YES	903	196.24	0.000182	0.000209	0.000231	0.000183	0.000218	0.000188	0.05	0.972	0.00101
YGR041W	BUD9	DOWN	YES	681	209.2	0.000194	0.00013	0.000162	0.000163	0.000187	0.000157	0.05	0.972	0.000447
YGR250C	YGR250C	DOWN	YES	1200	368.6	0.000341	0.000357	0.000326	0.000285	0.000373	0.000345	0.05	0.972	0.00102
YIR013C	GAT4	UP	YES	1258	273.46	0.000253	0.000262	0.000236	0.000263	0.000244	0.000262	0.05	0.972	0.00591
YJL128C	PBS2	DOWN	YES	442	135.76	0.000126	0.000126	0.000142	0.000122	0.000163	0.000112	0.05	0.972	0.000534
YML076C	WAR1	DOWN	YES	880	270.32	0.00025	0.000308	0.000436	0.000258	0.000301	0.000286	0.05	0.972	0.000299
YMR007W	YMR007W	UP	YES	928	201.74	0.000187	0.000222	0.000202	0.000198	0.000184	0.000212	0.05	0.972	0.00166
YPL114W	YPL114W	DOWN	YES	1531	470.23	0.000435	0.000385	0.000436	0.000456	0.00037	0.000447	0.05	0.972	0.00158
YFR013W	IOC3	DOWN	YES	827	254.02	0.000235	0.000213	0.000246	0.000252	0.000251	0.000216	0.05	0.972	0.0021
YLL059C	YLL059C	DOWN	YES	2761	848.12	0.000785	0.00105	0.000896	0.000829	0.000916	0.000875	0.06	0.967	0.00141
YNL285W	YNL285W	UP	YES	1221	265.36	0.000246	0.000345	0.000302	0.00029	0.00027	0.000291	0.06	0.967	0.0013
YPR196W	YPR196W	DOWN	YES	4098	1259.28	0.00117	0.00144	0.00123	0.00137	0.00131	0.00123	0.06	0.967	0.00246
YDR536W	STL1	UP	YES	1894	411.7	0.000381	0.000375	0.00039	0.000384	0.00037	0.000391	0.07	0.962	0.0388
YGL251C	HFM1	UP	YES	618	134.35	0.000124	0.000218	0.000169	0.000167	0.000181	0.000142	0.07	0.962	0.000501
YGR151C	YGR151C	UP	YES	1137	247.1	0.000229	0.000177	0.000168	0.000199	0.00018	0.000223	0.07	0.962	0.0011
YKR078W	YKR078W	UP	YES	1117	242.78	0.000225	0.000238	0.000244	0.000232	0.000238	0.000231	0.07	0.962	0.025
YLR019W	PSR2	UP	YES	1037	225.4	0.000209	0.000286	0.000296	0.000249	0.000246	0.00024	0.07	0.962	0.00123
YHL008C	YHL008C	DOWN	YES	909	279.18	0.000259	0.000314	0.000238	0.000303	0.000295	0.00026	0.07	0.962	0.00181
YMR182C	RGM1	DOWN	YES	1003	308.12	0.000285	0.000239	0.000326	0.00024	0.000283	0.000279	0.07	0.962	0.00164
YCL056C	YCL056C	DOWN	YES	2070	635.8	0.000589	0.000773	0.000681	0.000718	0.000641	0.000665	0.08	0.957	0.00287
YDR314C	RAD34	DOWN	YES	1538	472.39	0.000437	0.000374	0.000432	0.000452	0.000412	0.000417	0.08	0.957	0.00565
YHR184W	SSP1	UP	YES	1743	378.86	0.000351	0.00033	0.00041	0.000365	0.000377	0.000338	0.08	0.957	0.00387
YOR284W	HUA2	UP	YES	695	151.09	0.00014	8.84e-05	8.19e-05	0.000115	9.52e-05	0.000128	0.08	0.957	0.000572
YPR158W	CUR1	DOWN	YES	2073	636.77	0.00059	0.000748	0.000666	0.000599	0.00076	0.000608	0.08	0.957	0.00204
YDR372C	VPS74	DOWN	YES	381	117.07	0.000108	8.55e-05	0.000139	6.9e-05	0.000122	0.000103	0.08	0.957	0.000424
YGL094C	PAN2	DOWN	YES	2231	685.26	0.000635	0.000672	0.000603	0.000656	0.000641	0.000657	0.09	0.952	0.0259
YGR234W	YHB1	UP	YES	1792	389.45	0.000361	0.00025	0.000315	0.000272	0.000307	0.000335	0.09	0.952	0.00194
YKR049C	FMP46	UP	YES	1135	246.67	0.000228	0.00023	0.000178	0.000212	0.000226	0.000227	0.09	0.952	0.00337
YML082W	YML082W	UP	YES	2663	578.77	0.000536	0.000461	0.000399	0.000499	0.000534	0.000479	0.09	0.952	0.00266
YOL099C	YOL099C	UP	YES	1082	235.22	0.000218	0.000216	0.000247	0.000241	0.000222	0.00022	0.09	0.952	0.0101
YPR023C	EAF3	DOWN	YES	134	41.16	3.81e-05	7.09e-05	5.42e-05	5.22e-05	4.6e-05	5.09e-05	0.09	0.952	0.000823
YLR217W	YLR217W	DOWN	YES	947	290.84	0.000269	0.000418	0.000353	0.000316	0.000306	0.00034	0.1	0.947	0.00183
YGR192C	TDH3	DOWN	YES	1166	358.13	0.000332	0.000244	0.000268	0.000279	0.000285	0.000307	0.1	0.947	0.00356
YML004C	GLO1	UP	YES	412	89.54	8.29e-05	0.000147	0.000159	9.61e-05	0.000127	0.000102	0.1	0.947	0.000671
YOR015W	YOR015W	DOWN	YES	1500	460.73	0.000427	0.000298	0.000329	0.000384	0.000335	0.000395	0.1	0.947	0.00223
YPL273W	SAM4	DOWN	YES	1293	397.12	0.000368	0.000437	0.000534	0.000447	0.000461	0.000378	0.1	0.947	0.00207
YGR118W	RPS23A	UP	YES	196	42.6	3.94e-05	3.26e-05	3.64e-05	4.15e-05	3.22e-05	3.97e-05	0.11	0.942	0.00404
YGL017W	ATE1	DOWN	YES	941	289.01	0.000268	0.000246	0.000247	0.000258	0.000264	0.000261	0.11	0.942	0.0398
YIR037W	HYR1	DOWN	YES	2209	678.56	0.000628	0.000692	0.000596	0.000645	0.00069	0.000636	0.11	0.942	0.0146
YLR398C	SKI2	DOWN	YES	1081	331.99	0.000307	0.000305	0.000318	0.000333	0.000357	0.000285	0.11	0.942	0.00818
YOL119C	MCH4	DOWN	YES	1128	346.46	0.000321	0.000368	0.000283	0.000314	0.000356	0.000329	0.11	0.942	0.00532
YOL151W	GRE2	DOWN	YES	2314	710.75	0.000658	0.000783	0.000764	0.000752	0.000805	0.000667	0.11	0.942	0.00754
YPL136W	YPL136W	UP	YES	1969	428	0.000396	0.000409	0.000352	0.000397	0.000421	0.00039	0.11	0.942	0.0135
YPR185W	ATG13	DOWN	YES	2611	802.01	0.000743	0.000819	0.000841	0.000814	0.000771	0.000796	0.11	0.942	0.0259
YHL022C	SPO11	DOWN	YES	1024	314.5	0.000291	0.000392	0.0003	0.000362	0.000351	0.000308	0.11	0.942	0.00389
YBR259W	YBR259W	UP	YES	1526	331.67	0.000307	0.000274	0.000249	0.000276	0.000286	0.000301	0.12	0.937	0.00993
YER152C	YER152C	UP	YES	2725	592.27	0.000548	0.000526	0.000539	0.000576	0.000561	0.000536	0.12	0.937	0.0522
YOR094W	ARF3	DOWN	YES	1330	408.56	0.000378	0.00033	0.000391	0.000356	0.000373	0.000368	0.12	0.937	0.0164
YGR268C	HUA1	UP	YES	1051	228.42	0.000212	0.000206	0.000229	0.000192	0.000255	0.000198	0.12	0.937	0.00576
YJL057C	IKS1	UP	YES	1503	326.7	0.000303	0.000274	0.000262	0.000308	0.000308	0.000282	0.12	0.937	0.0144
YBR273C	UBX7	UP	YES	1938	421.2	0.00039	0.000478	0.000487	0.000469	0.000462	0.000413	0.13	0.932	0.00843
YLR134W	PDC5	UP	YES	1049	227.99	0.000211	0.000206	0.000249	0.000205	0.000219	0.000218	0.13	0.932	0.0139
YNL101W	AVT4	UP	YES	1467	318.82	0.000295	0.000261	0.000297	0.000305	0.000309	0.000274	0.13	0.932	0.0148
YPL058C	PDR12	DOWN	YES	1475	453.06	0.00042	0.000346	0.000362	0.000363	0.000437	0.000377	0.14	0.927	0.0092
YDR171W	HSP42	DOWN	YES	2346	720.58	0.000667	0.000597	0.0007	0.000594	0.000631	0.00069	0.14	0.927	0.0159
YDR438W	THI74	DOWN	YES	1730	531.36	0.000492	0.000519	0.000494	0.000527	0.000496	0.000516	0.14	0.927	0.0923
YJL028W	YJL028W	DOWN	YES	1502	461.38	0.000427	0.000377	0.000341	0.000349	0.000391	0.00043	0.14	0.927	0.0089
YLR335W	NUP2	UP	YES	619	134.57	0.000125	0.000121	0.000122	0.00013	0.000119	0.000129	0.14	0.927	0.066
YER044C-A	MEI4	DOWN	YES	1374	422.06	0.000391	0.000231	0.000273	0.000287	0.000347	0.000314	0.14	0.927	0.00252
YGL152C	YGL152C	DOWN	YES	644	197.86	0.000183	0.00021	0.000163	0.000224	0.000191	0.000189	0.14	0.927	0.00662
YKL162C	YKL162C	DOWN	YES	798	245.16	0.000227	0.000278	0.000235	0.000206	0.000246	0.00026	0.15	0.922	0.0081
YBR014C	GRX7	DOWN	YES	1051	322.81	0.000299	0.000326	0.00028	0.000319	0.000308	0.000312	0.15	0.922	0.0303
YDR205W	MSC2	DOWN	YES	895	274.86	0.000255	0.000396	0.000271	0.000314	0.000322	0.00029	0.15	0.922	0.00391
YPL261C	YPL261C	UP	YES	1543	335.34	0.000311	0.000288	0.000239	0.000319	0.00031	0.000291	0.15	0.922	0.0086
YBR150C	TBS1	DOWN	YES	1972	605.77	0.000561	0.0006	0.000487	0.000587	0.000476	0.000647	0.16	0.917	0.00763
YCR050C	YCR050C	UP	YES	999	217.08	0.000201	0.000166	0.00017	0.00018	0.000188	0.000191	0.16	0.917	0.0188
YDR035W	ARO3	DOWN	YES	1059	325.3	0.000301	0.000287	0.000264	0.000305	0.000258	0.000325	0.16	0.917	0.0131
YHL037C	YHL037C	DOWN	YES	824	253.15	0.000234	0.00025	0.000217	0.000248	0.000214	0.00026	0.16	0.917	0.0175
YLR265C	NEJ1	DOWN	YES	1206	370.44	0.000343	0.00024	0.000292	0.000313	0.000307	0.000303	0.16	0.917	0.00716
YLR394W	CST9	DOWN	YES	843	258.98	0.00024	0.00027	0.00026	0.000331	0.000248	0.00025	0.16	0.917	0.00794
YLR443W	ECM7	DOWN	YES	348	106.89	9.9e-05	0.000142	0.000104	0.000148	0.000117	0.000108	0.16	0.917	0.00365
YMR253C	YMR253C	DOWN	YES	1320	405.43	0.000375	0.000305	0.000382	0.000372	0.000343	0.000367	0.16	0.917	0.0157
YDL032W	YDL032W	DOWN	YES	141	43.31	4.01e-05	3.87e-05	4.17e-05	3.81e-05	4.53e-05	3.87e-05	0.17	0.912	0.028
YDR363W-A	SEM1	DOWN	YES	715	219.67	0.000203	0.000179	0.000211	0.000185	0.000198	0.000205	0.17	0.912	0.0277
YOR082C	YOR082C	DOWN	YES	1792	550.48	0.00051	0.0006	0.000555	0.000585	0.000572	0.000542	0.17	0.912	0.0363
YPR026W	ATH1	DOWN	YES	1450	445.39	0.000412	0.000296	0.000429	0.000447	0.000372	0.000372	0.17	0.912	0.00584
YBR209W	YBR209W	DOWN	YES	874	268.49	0.000249	0.000276	0.000277	0.000269	0.000265	0.000268	0.18	0.907	0.0879
YIL016W	SNL1	UP	YES	217	47.16	4.37e-05	2.96e-05	4.41e-05	3.96e-05	4.16e-05	3.8e-05	0.18	0.907	0.00609
YIL101C	XBP1	DOWN	YES	1896	582.34	0.000539	0.000513	0.000461	0.000539	0.000556	0.000521	0.18	0.907	0.0316
YLL058W	YLL058W	DOWN	YES	1232	378.43	0.00035	0.000523	0.000372	0.00041	0.000469	0.000384	0.18	0.907	0.00605
YOL079W	YOL079W	DOWN	YES	845	259.52	0.00024	0.000248	0.00027	0.000292	0.000239	0.000253	0.18	0.907	0.0241
YPR125W	YLH47	UP	YES	4705	1022.65	0.000947	0.00113	0.000923	0.00103	0.00105	0.00101	0.18	0.907	0.0259
YBL036C	YBL036C	UP	YES	810	176.04	0.000163	0.000147	0.000149	0.000151	0.000146	0.000171	0.19	0.902	0.0364
YFR057W	YFR057W	DOWN	YES	2085	640.44	0.000593	0.00073	0.00059	0.000681	0.000604	0.000677	0.19	0.902	0.0194
YGL235W	YGL235W	DOWN	YES	769	236.2	0.000219	0.000251	0.000276	0.000291	0.000285	0.00021	0.19	0.902	0.00824
YMR254C	YMR254C	DOWN	YES	2086	640.76	0.000593	0.000417	0.00043	0.000351	0.000508	0.000575	0.19	0.902	0.0036
YPR050C	YPR050C	DOWN	YES	518	159.08	0.000147	0.000173	0.000165	0.000137	0.000149	0.000176	0.19	0.902	0.015
YIL072W	HOP1	UP	YES	1203	261.47	0.000242	0.000222	0.000231	0.000228	0.000245	0.000241	0.2	0.897	0.11
YLR209C	PNP1	DOWN	YES	874	268.49	0.000249	0.000275	0.000252	0.000253	0.000294	0.000251	0.2	0.897	0.035
YBR113W	YBR113W	DOWN	YES	885	271.84	0.000252	0.000173	0.000224	0.000199	0.000193	0.000254	0.21	0.892	0.00754
YBL015W	ACH1	DOWN	YES	1229	377.46	0.00035	0.000343	0.000321	0.000362	0.000315	0.000378	0.21	0.892	0.0381
YER176W	ECM32	UP	YES	1207	262.33	0.000243	0.000265	0.00026	0.000242	0.000254	0.000266	0.21	0.892	0.0985
YIR019C	MUC1	DOWN	YES	1331	408.78	0.000379	0.000462	0.000456	0.000463	0.000462	0.000397	0.21	0.892	0.0223
YJR066W	TOR1	UP	YES	671	145.8	0.000135	0.000153	0.00018	0.00016	0.000168	0.000137	0.21	0.892	0.0142
YNL300W	TOS6	DOWN	YES	1868	573.8	0.000531	0.000598	0.000492	0.000551	0.000561	0.000568	0.21	0.892	0.0427
YPR095C	SYT1	DOWN	YES	2770	850.82	0.000788	0.000701	0.000762	0.000822	0.000754	0.000782	0.21	0.892	0.0656
YMR135C	GID8	DOWN	YES	656	201.53	0.000187	0.000155	0.000135	0.000201	0.000185	0.000163	0.21	0.892	0.00825
YGL197W	MDS3	DOWN	YES	523	160.6	0.000149	0.000162	0.000161	0.000183	0.000151	0.00016	0.22	0.887	0.0392
YHR044C	DOG1	DOWN	YES	1926	591.62	0.000548	0.000566	0.000535	0.000548	0.000606	0.000551	0.22	0.887	0.104
YPL176C	TRE1	DOWN	YES	676	207.68	0.000192	0.000245	0.000173	0.000196	0.000203	0.000222	0.22	0.887	0.0134
YDR422C	SIP1	DOWN	YES	1610	494.53	0.000458	0.000411	0.000468	0.000415	0.000466	0.000458	0.22	0.887	0.0561
YDR541C	YDR541C	DOWN	YES	2715	833.98	0.000772	0.000807	0.000806	0.000822	0.00087	0.000775	0.22	0.887	0.105
YGR259C	YGR259C	UP	YES	2318	503.82	0.000467	0.000453	0.000452	0.000477	0.000497	0.000461	0.22	0.887	0.154
YHR137W	ARO9	DOWN	YES	488	149.9	0.000139	0.000161	0.000147	0.000203	0.000133	0.000154	0.22	0.887	0.00873
YLR363C	NMD4	UP	YES	1356	294.73	0.000273	0.000211	0.000237	0.000263	0.000229	0.000268	0.22	0.887	0.0191
YPR017C	DSS4	DOWN	YES	876	269.03	0.000249	0.000236	0.000269	0.000264	0.000231	0.000268	0.22	0.887	0.0471
YOL075C	YOL075C	DOWN	YES	607	186.41	0.000173	0.000197	0.000202	0.000151	0.000203	0.00019	0.22	0.887	0.0154
YKR014C	YPT52	DOWN	YES	3273	1005.37	0.000931	0.000675	0.00078	0.000817	0.000879	0.000831	0.23	0.881	0.0175
YDR169C	STB3	DOWN	YES	2187	671.76	0.000622	0.000642	0.000724	0.000643	0.000629	0.000683	0.23	0.881	0.0687
YLR252W	YLR252W	DOWN	YES	1921	590.11	0.000546	0.000388	0.000447	0.000456	0.000451	0.000526	0.23	0.881	0.0139
YER135C	YER135C	UP	YES	1133	246.24	0.000228	0.000214	0.000174	0.000203	0.000275	0.000202	0.23	0.881	0.00994
YJR100C	AIM25	DOWN	YES	1110	340.96	0.000316	0.000351	0.000325	0.000325	0.000375	0.000321	0.23	0.881	0.0502
YAR037W	YAR037W	UP	YES	1277	277.56	0.000257	0.000316	0.000256	0.000308	0.000279	0.000282	0.24	0.876	0.0302
YER092W	IES5	DOWN	YES	578	177.55	0.000164	0.000105	0.000148	0.000116	0.000152	0.000147	0.24	0.876	0.00785
YFL020C	PAU5	DOWN	YES	1101	338.15	0.000313	0.000404	0.000338	0.00036	0.000356	0.000353	0.24	0.876	0.035
YFR053C	HXK1	UP	YES	1616	351.22	0.000325	0.000507	0.000406	0.000376	0.000462	0.00037	0.24	0.876	0.00946
YGL217C	YGL217C	DOWN	YES	382	117.29	0.000109	0.000133	0.000139	0.000116	0.000106	0.000136	0.24	0.876	0.0169
YGR232W	NAS6	DOWN	YES	2310	709.56	0.000657	0.000551	0.000609	0.000701	0.000613	0.000635	0.24	0.876	0.0365
YJR129C	YJR129C	UP	YES	1869	406.19	0.000376	0.000324	0.00038	0.000382	0.000351	0.000379	0.24	0.876	0.055
YKL215C	YKL215C	DOWN	YES	966	296.68	0.000275	0.000316	0.000342	0.000354	0.000326	0.000284	0.24	0.876	0.0234
YLR192C	HCR1	DOWN	YES	218	66.96	6.2e-05	8.08e-05	7.39e-05	8.41e-05	8.61e-05	6.17e-05	0.24	0.876	0.0113
YML101C	CUE4	DOWN	YES	1339	411.26	0.000381	0.000361	0.000399	0.000355	0.0004	0.000389	0.24	0.876	0.0939
YNR061C	YNR061C	DOWN	YES	1542	473.69	0.000439	0.000544	0.000588	0.000495	0.0005	0.000506	0.24	0.876	0.026
YPR052C	NHP6A	DOWN	YES	1222	375.3	0.000348	0.000301	0.000289	0.000361	0.000346	0.000324	0.24	0.876	0.0313
YPR172W	YPR172W	DOWN	YES	1479	454.25	0.000421	0.000398	0.000446	0.000421	0.000396	0.000452	0.24	0.876	0.0802
YNL024C	YNL024C	DOWN	YES	1613	495.5	0.000459	0.000405	0.00041	0.000415	0.00047	0.000444	0.24	0.876	0.0626
YLR011W	LOT6	UP	YES	1107	240.62	0.000223	0.000217	0.00022	0.000214	0.000196	0.000253	0.25	0.871	0.0376
YBR013C	YBR013C	DOWN	YES	2055	631.26	0.000585	0.00045	0.000468	0.000603	0.000557	0.000519	0.25	0.871	0.0186
YBR162W-A	YSY6	DOWN	YES	1124	345.28	0.00032	0.000343	0.00038	0.000369	0.000374	0.000325	0.25	0.871	0.0474
YDR482C	CWC21	DOWN	YES	1212	372.28	0.000345	0.000373	0.000382	0.000344	0.000417	0.00035	0.25	0.871	0.046
YHR112C	YHR112C	DOWN	YES	928	285.01	0.000264	0.00029	0.000241	0.000246	0.000259	0.000299	0.25	0.871	0.0335
YLR034C	SMF3	UP	YES	1294	281.23	0.00026	0.000222	0.00025	0.000246	0.000228	0.000273	0.25	0.871	0.0417
YOR083W	WHI5	UP	YES	1003	218.05	0.000202	0.000212	0.000179	0.000206	0.000203	0.000214	0.25	0.871	0.0648
YOR091W	TMA46	UP	YES	779	169.34	0.000157	0.000233	0.000111	0.000154	0.000163	0.000193	0.25	0.871	0.00429
YOR300W	YOR300W	UP	YES	1126	244.73	0.000227	0.000327	0.000319	0.00032	0.000275	0.000268	0.25	0.871	0.0131
YBR058C	UBP14	UP	YES	1362	296.03	0.000274	0.000322	0.000281	0.000336	0.000296	0.000296	0.26	0.866	0.0451
YBR242W	YBR242W	DOWN	YES	1889	580.28	0.000537	0.000519	0.000583	0.000497	0.000528	0.000585	0.26	0.866	0.0666
YIL164C	NIT1	DOWN	YES	1260	387.07	0.000358	0.000386	0.00037	0.000386	0.000377	0.000384	0.26	0.866	0.318
YMR040W	YET2	UP	YES	1031	224.1	0.000208	0.000227	0.00023	0.000199	0.000201	0.000245	0.26	0.866	0.04
YGL221C	NIF3	DOWN	YES	1572	482.87	0.000447	0.000367	0.000421	0.000499	0.000395	0.000441	0.26	0.866	0.0257
YDL089W	NUR1	UP	YES	1410	306.5	0.000284	0.000229	0.000223	0.000226	0.000252	0.000285	0.27	0.861	0.0232
YIL168W	YIL168W	DOWN	YES	2624	806	0.000746	0.000794	0.000799	0.000818	0.000797	0.00079	0.27	0.861	0.319
YMR148W	OSW5	DOWN	YES	1277	392.26	0.000363	0.000385	0.000371	0.000392	0.000359	0.0004	0.27	0.861	0.153
YHR132W-A	YHR132W-A	DOWN	YES	1944	597.13	0.000553	0.000591	0.000635	0.0006	0.000583	0.000603	0.27	0.861	0.151
YHR198C	AIM18	UP	YES	882	191.7	0.000178	0.0002	0.000196	0.000229	0.000219	0.000174	0.27	0.861	0.0253
YMR136W	GAT2	UP	YES	920	199.91	0.000185	0.000182	0.000228	0.000224	0.0002	0.000187	0.27	0.861	0.0319
YDR130C	FIN1	DOWN	YES	913	280.48	0.00026	0.000222	0.000273	0.000254	0.000214	0.000288	0.28	0.856	0.0238
YGR281W	YOR1	DOWN	YES	1161	356.62	0.00033	0.000417	0.000507	0.000377	0.000394	0.000387	0.28	0.856	0.016
YGL063W	PUS2	UP	YES	1796	390.31	0.000361	0.000325	0.000288	0.000376	0.000312	0.000376	0.28	0.856	0.0272
YJR008W	YJR008W	UP	YES	1161	252.29	0.000234	0.000222	0.000237	0.000243	0.000232	0.000243	0.28	0.856	0.301
YOR037W	CYC2	UP	YES	386	83.89	7.77e-05	9.62e-05	6.53e-05	7.05e-05	8.34e-05	8.92e-05	0.28	0.856	0.0158
YML036W	CGI121	DOWN	YES	452	138.89	0.000129	0.000144	0.000118	0.000133	0.000137	0.000139	0.29	0.851	0.0747
YBR084W	MIS1	UP	YES	1677	364.5	0.000338	0.000288	0.000311	0.000334	0.000325	0.000332	0.29	0.851	0.0979
YGR249W	MGA1	UP	YES	644	139.97	0.00013	0.000128	0.00014	0.000134	0.000133	0.000137	0.29	0.851	0.302
YIL050W	PCL7	DOWN	YES	1153	354.13	0.000328	0.000253	0.000237	0.000262	0.000292	0.000316	0.29	0.851	0.0202
YDR506C	YDR506C	DOWN	YES	706	216.86	0.000201	0.00019	0.000198	0.000192	0.000202	0.000209	0.29	0.851	0.297
YER034W	YER034W	DOWN	YES	639	196.24	0.000182	0.000148	0.000202	0.000167	0.000193	0.000173	0.29	0.851	0.0287
YDR406W	PDR15	UP	YES	877	190.62	0.000177	0.000145	0.000125	0.000153	0.000158	0.000173	0.3	0.846	0.0238
YER001W	MNN1	UP	YES	1096	238.25	0.000221	0.000258	0.000227	0.00025	0.00023	0.000249	0.3	0.846	0.0949
YER065C	ICL1	DOWN	YES	881	270.65	0.000251	0.000202	0.000282	0.000286	0.000266	0.000228	0.3	0.846	0.0206
YER114C	BOI2	DOWN	YES	1261	387.29	0.000359	0.000295	0.00031	0.000332	0.000312	0.000368	0.3	0.846	0.0484
YKR056W	TRM2	DOWN	YES	1730	531.36	0.000492	0.000436	0.000461	0.000497	0.000561	0.000448	0.3	0.846	0.046
YLR072W	YLR072W	DOWN	YES	1867	573.48	0.000531	0.000458	0.000391	0.000503	0.000484	0.000525	0.3	0.846	0.0288
YLR461W	PAU4	DOWN	YES	2499	767.56	0.000711	0.000655	0.000736	0.000721	0.000764	0.000699	0.3	0.846	0.139
YER056C-A	RPL34A	DOWN	YES	352	108.11	0.0001	8.34e-05	7.63e-05	7.38e-05	0.000114	8.98e-05	0.31	0.841	0.0141
YBR203W	COS111	DOWN	YES	934	286.85	0.000266	0.000228	0.000283	0.000237	0.00026	0.000274	0.31	0.841	0.0572
YBR301W	PAU24	DOWN	YES	2231	685.26	0.000635	0.00088	0.000716	0.0008	0.000788	0.000714	0.31	0.841	0.0309
YCR087W	YCR087W	DOWN	YES	2220	681.91	0.000631	0.000951	0.000812	0.000859	0.000784	0.000756	0.31	0.841	0.0212
YCR088W	ABP1	DOWN	YES	1916	588.49	0.000545	0.000703	0.000473	0.000645	0.000615	0.000598	0.31	0.841	0.0214
YDR206W	EBS1	DOWN	YES	1527	469.04	0.000434	0.000439	0.000427	0.000443	0.000471	0.000446	0.31	0.841	0.372
YEL016C	NPP2	DOWN	YES	1312	402.95	0.000373	0.000356	0.000308	0.000367	0.00035	0.000393	0.31	0.841	0.06
YHR138C	YHR138C	DOWN	YES	1069	328.32	0.000304	0.000219	0.000294	0.000294	0.000276	0.000286	0.31	0.841	0.0276
YMR284W	YKU70	DOWN	YES	971	298.3	0.000276	0.000257	0.000298	0.00025	0.000277	0.000295	0.31	0.841	0.0812
YDR030C	RAD28	DOWN	YES	1421	436.43	0.000404	0.000315	0.000304	0.000343	0.000348	0.000402	0.32	0.836	0.0305
YDR471W	RPL27B	DOWN	YES	431	132.41	0.000123	0.00011	0.000109	0.000109	0.000118	0.000127	0.32	0.836	0.0993
YGR124W	ASN2	DOWN	YES	640	196.56	0.000182	0.000222	0.000264	0.000237	0.000249	0.000188	0.32	0.836	0.0189
YJR096W	YJR096W	DOWN	YES	1117	343.12	0.000318	0.000317	0.000301	0.000351	0.000324	0.00033	0.32	0.836	0.173
YBL086C	YBL086C	DOWN	YES	1318	404.89	0.000375	0.000417	0.000421	0.000452	0.000428	0.000394	0.33	0.831	0.105
YGR139W	YGR139W	UP	YES	1105	240.19	0.000222	0.000181	0.000179	0.000195	0.000204	0.00022	0.33	0.831	0.0523
YJR152W	DAL5	DOWN	YES	1563	480.06	0.000445	0.000556	0.000506	0.000558	0.000572	0.000465	0.33	0.831	0.0416
YLR386W	VAC14	DOWN	YES	268	82.32	7.62e-05	6.64e-05	5.67e-05	7.02e-05	9.57e-05	6.35e-05	0.33	0.831	0.0143
YNL013C	YNL013C	DOWN	YES	893	274.32	0.000254	0.000314	0.000271	0.000279	0.0003	0.000281	0.33	0.831	0.0805
YNL029C	KTR5	DOWN	YES	1141	350.46	0.000325	0.000333	0.000401	0.000428	0.000354	0.000334	0.33	0.831	0.0354
YNL199C	GCR2	UP	YES	198	43.04	3.99e-05	4.2e-05	1.79e-05	4.45e-05	3.15e-05	4.28e-05	0.33	0.831	0.00377
YNL223W	ATG4	DOWN	YES	1945	597.46	0.000553	0.000343	0.000412	0.00044	0.000429	0.000517	0.33	0.831	0.0157
YNL231C	PDR16	DOWN	YES	1196	367.42	0.00034	0.000324	0.000319	0.000358	0.000375	0.00033	0.33	0.831	0.118
YNL294C	RIM21	UP	YES	1465	318.38	0.000295	0.000433	0.000476	0.000394	0.000371	0.000365	0.33	0.831	0.0173
YOR378W	YOR378W	UP	YES	909	197.53	0.000183	0.000305	0.000325	0.000294	0.000284	0.000211	0.33	0.831	0.00887
YAL042W	ERV46	UP	YES	744	161.68	0.00015	0.000181	0.000184	0.000172	0.000174	0.000168	0.34	0.827	0.0904
YBR047W	FMP23	DOWN	YES	1309	402.08	0.000372	0.000367	0.00043	0.000402	0.00038	0.000401	0.34	0.827	0.138
YDL168W	SFA1	UP	YES	1268	275.62	0.000255	0.000336	0.000273	0.000313	0.000331	0.000273	0.34	0.827	0.0372
YGR168C	YGR168C	DOWN	YES	848	260.5	0.000241	0.000205	0.000179	0.000237	0.000233	0.00023	0.34	0.827	0.0363
YLR248W	RCK2	DOWN	YES	1369	420.55	0.000389	0.000397	0.000435	0.000401	0.000393	0.000432	0.34	0.827	0.198
YML116W	ATR1	DOWN	YES	1729	531.04	0.000492	0.000614	0.000579	0.000536	0.000582	0.00056	0.34	0.827	0.0823
YMR319C	FET4	DOWN	YES	1030	316.33	0.000293	0.000447	0.00042	0.000381	0.000484	0.000309	0.34	0.827	0.0118
YNL192W	CHS1	DOWN	YES	609	187.06	0.000173	0.000131	0.000148	0.000155	0.000158	0.000167	0.34	0.827	0.0491
YNL336W	COS1	DOWN	YES	1951	599.29	0.000555	0.000681	0.000582	0.000579	0.000688	0.0006	0.34	0.827	0.0605
YOR240W	YOR240W	DOWN	YES	1293	397.12	0.000368	0.00038	0.000377	0.000325	0.000357	0.000427	0.34	0.827	0.0611
YOR306C	MCH5	DOWN	YES	1895	582.12	0.000539	0.000495	0.000565	0.000583	0.000526	0.000562	0.34	0.827	0.142
YPR174C	YPR174C	DOWN	YES	2448	751.9	0.000696	0.000797	0.000904	0.00086	0.00076	0.000787	0.34	0.827	0.0588
YNL021W	HDA1	DOWN	YES	1387	426.06	0.000395	0.000328	0.000402	0.00038	0.000392	0.00039	0.34	0.827	0.0902
YDR389W	SAC7	DOWN	YES	240	73.72	6.83e-05	6.25e-05	8.42e-05	6.25e-05	6.11e-05	7.99e-05	0.35	0.822	0.0261
YHR207C	SET5	DOWN	YES	1209	371.41	0.000344	0.000493	0.000441	0.000481	0.000402	0.000416	0.35	0.822	0.0295
YJL099W	CHS6	DOWN	YES	657	201.85	0.000187	0.000167	0.000186	0.000167	0.00017	0.000205	0.35	0.822	0.0748
YLL048C	YBT1	DOWN	YES	1885	578.99	0.000536	0.00055	0.000476	0.000524	0.000566	0.000562	0.35	0.822	0.125
YLR016C	PML1	DOWN	YES	1008	309.64	0.000287	0.000306	0.000286	0.000359	0.000313	0.000294	0.35	0.822	0.0689
YML068W	ITT1	DOWN	YES	1046	321.3	0.000298	0.000268	0.00024	0.000298	0.000294	0.000294	0.35	0.822	0.0701
YMR065W	KAR5	UP	YES	912	198.18	0.000184	0.000246	0.000228	0.000225	0.000231	0.000208	0.35	0.822	0.0485
YHR179W	OYE2	DOWN	YES	1224	375.95	0.000348	0.000304	0.000369	0.000322	0.000393	0.000334	0.35	0.822	0.0616
YBL052C	SAS3	UP	YES	1587	344.95	0.000319	0.000306	0.000292	0.000316	0.000303	0.000346	0.36	0.817	0.166
YBR149W	ARA1	DOWN	YES	1453	446.26	0.000413	0.000314	0.000351	0.000332	0.000406	0.000391	0.36	0.817	0.0427
YDR105C	TMS1	DOWN	YES	1674	514.19	0.000476	0.000395	0.000381	0.000459	0.000502	0.000434	0.36	0.817	0.0477
YIL015C-A	YIL015C-A	UP	YES	4539	986.58	0.000914	0.000878	0.000769	0.000884	0.000858	0.000984	0.36	0.817	0.0839
YMR006C	PLB2	UP	YES	758	164.7	0.000153	0.000169	0.000117	0.000168	0.000159	0.00016	0.36	0.817	0.0286
YNR065C	YNR065C	UP	YES	1124	244.3	0.000226	0.000343	0.000318	0.000284	0.000282	0.000284	0.36	0.817	0.0273
YPL077C	YPL077C	DOWN	YES	448	137.59	0.000127	6.59e-05	7.71e-05	8.62e-05	9.77e-05	0.000107	0.36	0.817	0.00969
YGL164C	YRB30	DOWN	YES	1211	371.95	0.000344	0.000344	0.00065	0.00036	0.000377	0.0004	0.36	0.817	0.00914
YAL055W	PEX22	UP	YES	846	183.92	0.00017	0.000184	0.000216	0.000185	0.000195	0.000185	0.37	0.813	0.0893
YIL111W	COX5B	DOWN	YES	1722	528.98	0.00049	0.000631	0.000571	0.000644	0.000636	0.00052	0.37	0.813	0.0424
YOR032C	HMS1	DOWN	YES	904	277.67	0.000257	0.000333	0.000268	0.000274	0.000294	0.000302	0.37	0.813	0.066
YMR063W	RIM9	UP	YES	573	124.52	0.000115	0.000131	0.0001	0.000133	0.000126	0.000123	0.37	0.813	0.0529
YJL213W	YJL213W	DOWN	YES	846	259.85	0.000241	0.000292	0.000243	0.000264	0.000283	0.000264	0.38	0.808	0.101
YLR417W	VPS36	DOWN	YES	286	87.85	8.13e-05	0.00012	7.8e-05	8.62e-05	0.000118	8.82e-05	0.38	0.808	0.0166
YPR024W	YME1	UP	YES	347	75.42	6.98e-05	6.06e-05	6.64e-05	8.52e-05	6.77e-05	6.82e-05	0.38	0.808	0.0482
YER045C	ACA1	DOWN	YES	791	243	0.000225	0.000205	0.000253	0.000203	0.000208	0.000257	0.39	0.803	0.0572
YFL047W	RGD2	DOWN	YES	1423	437.08	0.000405	0.000555	0.000499	0.000428	0.000526	0.000474	0.39	0.803	0.0448
YKR032W	YKR032W	DOWN	YES	2817	865.3	0.000801	0.000722	0.000786	0.000749	0.000782	0.000848	0.39	0.803	0.211
YLR428C	YLR428C	DOWN	YES	1508	463.21	0.000429	0.000354	0.000511	0.000464	0.000414	0.000437	0.39	0.803	0.0432
YMR259C	YMR259C	DOWN	YES	2949	905.8	0.000839	0.000749	0.000788	0.000791	0.000772	0.000906	0.39	0.803	0.14
YOR079C	ATX2	DOWN	YES	1476	453.38	0.00042	0.000329	0.000384	0.00044	0.000421	0.000387	0.39	0.803	0.0587
YOR084W	LPX1	DOWN	YES	1992	611.82	0.000567	0.000486	0.000596	0.000548	0.000528	0.000603	0.39	0.803	0.0997
YOL152W	FRE7	UP	YES	1779	386.64	0.000358	0.000389	0.000378	0.000398	0.0004	0.000384	0.39	0.803	0.402
YNL173C	MDG1	DOWN	YES	1592	489.02	0.000453	0.000303	0.000396	0.000396	0.000375	0.000439	0.4	0.799	0.0329
YDR504C	SPG3	DOWN	YES	871	267.52	0.000248	0.000247	0.000233	0.000236	0.000292	0.000246	0.4	0.799	0.102
YER093C-A	AIM11	UP	YES	850	184.79	0.000171	0.000123	0.000114	0.000125	0.000129	0.00018	0.4	0.799	0.0181
YJL152W	YJL152W	UP	YES	1086	236.09	0.000219	0.000192	0.00034	0.000221	0.000223	0.00024	0.4	0.799	0.0177
YJL201W	ECM25	DOWN	YES	1288	395.6	0.000366	0.000518	0.000443	0.000478	0.000441	0.000438	0.4	0.799	0.0499
YLR268W	SEC22	DOWN	YES	571	175.39	0.000162	0.000148	0.000212	0.000181	0.000149	0.000184	0.4	0.799	0.0345
YOL159C	YOL159C	UP	YES	945	205.42	0.00019	0.00019	0.000246	0.000239	0.000215	0.000196	0.4	0.799	0.0509
YOR006C	YOR006C	UP	YES	613	133.27	0.000123	0.000138	0.000165	0.000123	0.000139	0.000143	0.4	0.799	0.0575
YLL032C	YLL032C	DOWN	YES	1022	313.96	0.000291	0.000283	0.00037	0.000371	0.000308	0.000305	0.4	0.799	0.0484
YKR058W	GLG1	UP	YES	991	215.35	0.000199	0.00018	0.000191	0.000187	0.000189	0.000215	0.41	0.794	0.186
YBL019W	APN2	DOWN	YES	1086	333.61	0.000309	0.00026	0.000306	0.000325	0.000303	0.000307	0.41	0.794	0.122
YBR033W	EDS1	DOWN	YES	1716	527.04	0.000488	0.000391	0.000543	0.00048	0.000486	0.000485	0.41	0.794	0.0623
YDR049W	YDR049W	DOWN	YES	209	64.2	5.94e-05	9.99e-05	0.000109	8.6e-05	9.57e-05	7.07e-05	0.41	0.794	0.0136
YDR257C	RKM4	DOWN	YES	880	270.32	0.00025	0.000194	0.000255	0.000193	0.000302	0.000224	0.41	0.794	0.0239
YGR181W	TIM13	DOWN	YES	1019	312.98	0.00029	0.000226	0.000275	0.000258	0.000269	0.000292	0.41	0.794	0.0775
YJL137C	GLG2	DOWN	YES	493	151.42	0.00014	9.07e-05	0.000131	0.000157	0.000123	0.000124	0.41	0.794	0.0212
YLR137W	YLR137W	DOWN	YES	817	250.99	0.000232	0.000159	0.000159	0.000206	0.00019	0.000219	0.41	0.794	0.0267
YML019W	OST6	UP	YES	1296	281.66	0.000261	0.000301	0.000329	0.000277	0.000272	0.000317	0.41	0.794	0.0847
YMR120C	ADE17	DOWN	YES	779	239.33	0.000222	0.000285	0.000295	0.000283	0.00025	0.000267	0.41	0.794	0.0614
YMR317W	YMR317W	DOWN	YES	1810	555.98	0.000515	0.000655	0.000637	0.000599	0.000667	0.00057	0.41	0.794	0.0747
YBR104W	YMC2	DOWN	YES	1776	545.51	0.000505	0.00044	0.000511	0.000474	0.000505	0.000522	0.41	0.794	0.179
YCR045C	RRT12	DOWN	YES	1019	312.98	0.00029	0.00028	0.000304	0.000307	0.000312	0.000299	0.42	0.789	0.435
YGL257C	MNT2	UP	YES	1651	358.88	0.000332	0.000413	0.00034	0.000411	0.000482	0.000323	0.42	0.789	0.0292
YGR035C	YGR035C	UP	YES	1526	331.67	0.000307	0.000372	0.000382	0.0004	0.000361	0.000343	0.42	0.789	0.0873
YKL164C	PIR1	DOWN	YES	1055	324.11	0.0003	0.000285	0.000311	0.000272	0.000325	0.000315	0.42	0.789	0.162
YNL057W	YNL057W	UP	YES	1118	243	0.000225	0.000214	0.000161	0.000265	0.000221	0.000221	0.42	0.789	0.0279
YNR048W	YNR048W	DOWN	YES	4542	1395.36	0.00129	0.00144	0.00131	0.00141	0.00151	0.00137	0.42	0.789	0.209
YOR090C	PTC5	UP	YES	1424	309.53	0.000287	0.000249	0.000282	0.00026	0.000307	0.000285	0.42	0.789	0.134
YKL148C	SDH1	UP	YES	401	87.16	8.07e-05	9.44e-05	8.05e-05	8.29e-05	0.0001	8.57e-05	0.42	0.789	0.0907
YKR019C	IRS4	DOWN	YES	249	76.49	7.08e-05	7.84e-05	7.24e-05	8.65e-05	7.86e-05	7.55e-05	0.42	0.789	0.143
YML074C	FPR3	UP	YES	1996	433.84	0.000402	0.000376	0.000383	0.000416	0.000412	0.000414	0.42	0.789	0.397
YGR126W	YGR126W	DOWN	YES	936	287.5	0.000266	0.000218	0.000221	0.000273	0.000232	0.000272	0.43	0.784	0.0665
YCL057W	PRD1	DOWN	YES	1698	521.53	0.000483	0.000582	0.000541	0.000526	0.000565	0.000549	0.43	0.784	0.185
YGR279C	SCW4	DOWN	YES	1613	495.5	0.000459	0.000442	0.000441	0.000453	0.000477	0.000484	0.43	0.784	0.525
YKL086W	SRX1	DOWN	YES	1991	611.6	0.000566	0.000487	0.000616	0.000619	0.000518	0.000605	0.43	0.784	0.076
YLR031W	YLR031W	DOWN	YES	801	246.02	0.000228	0.00017	0.000207	0.000226	0.000213	0.000217	0.43	0.784	0.066
YML090W	YML090W	DOWN	YES	958	294.3	0.000273	0.000265	0.000319	0.000313	0.00029	0.000288	0.43	0.784	0.143
YMR111C	YMR111C	UP	YES	945	205.42	0.00019	0.000182	0.000165	0.000221	0.000195	0.000191	0.43	0.784	0.0864
YOR381W	FRE3	DOWN	YES	181	55.6	5.15e-05	7.45e-05	9.2e-05	8.38e-05	8.66e-05	5.32e-05	0.43	0.784	0.0119
YPR062W	FCY1	DOWN	YES	2875	883.12	0.000818	0.000739	0.000653	0.000763	0.000763	0.000862	0.43	0.784	0.0849
YJL016W	YJL016W	UP	YES	1722	374.22	0.000347	0.000302	0.000345	0.000354	0.000351	0.00035	0.43	0.784	0.217
YLR080W	EMP46	UP	YES	620	134.78	0.000125	0.00014	0.00014	0.000122	0.000137	0.000145	0.44	0.78	0.172
YMR042W	ARG80	UP	YES	1015	220.64	0.000204	0.000143	0.000156	0.000168	0.000196	0.000185	0.44	0.78	0.0415
YOL132W	GAS4	DOWN	YES	1484	455.87	0.000422	0.000446	0.000471	0.000462	0.000447	0.00047	0.44	0.78	0.462
YBR076W	ECM8	DOWN	YES	1097	336.96	0.000312	0.00028	0.000302	0.000321	0.000324	0.000314	0.44	0.78	0.283
YCL029C	BIK1	UP	YES	270	58.69	5.43e-05	4.71e-05	5.58e-05	5.12e-05	5.45e-05	5.64e-05	0.44	0.78	0.177
YDR237W	MRPL7	DOWN	YES	148	45.46	4.21e-05	4.55e-05	4.86e-05	4.31e-05	5.7e-05	4.19e-05	0.44	0.78	0.0576
YIL011W	TIR3	DOWN	YES	1048	321.95	0.000298	0.000338	0.000343	0.000317	0.000329	0.000342	0.44	0.78	0.269
YIR030C	DCG1	DOWN	YES	1177	361.58	0.000335	0.000435	0.000473	0.000423	0.000433	0.000382	0.44	0.78	0.0544
YKL131W	YKL131W	DOWN	YES	1112	341.6	0.000316	0.000247	0.000269	0.000294	0.000328	0.000292	0.44	0.78	0.0759
YLR437C	DIF1	UP	YES	1134	246.46	0.000228	0.000233	0.000189	0.000242	0.000212	0.000255	0.44	0.78	0.0706
YPR201W	ARR3	DOWN	YES	3448	1059.05	0.000981	0.00145	0.00141	0.00128	0.00123	0.00123	0.44	0.78	0.0426
YCL027W	FUS1	DOWN	YES	1803	553.82	0.000513	0.000595	0.000541	0.00063	0.00057	0.000569	0.45	0.774	0.162
YDL091C	UBX3	DOWN	YES	1676	514.84	0.000477	0.000364	0.000479	0.000456	0.000448	0.000474	0.45	0.774	0.0766
YHR032W	YHR032W	DOWN	YES	1508	463.21	0.000429	0.000402	0.000297	0.000393	0.000374	0.000472	0.45	0.774	0.0346
YKL032C	IXR1	UP	YES	238	51.73	4.79e-05	0.000105	7.15e-05	7.88e-05	6.77e-05	6.8e-05	0.45	0.774	0.0131
YKL163W	PIR3	UP	YES	760	165.13	0.000153	0.000169	0.000155	0.000168	0.00017	0.000168	0.45	0.774	0.369
YNL004W	HRB1	UP	YES	1178	256.07	0.000237	0.000273	0.000285	0.0003	0.00028	0.000258	0.45	0.774	0.128
YNL087W	TCB2	DOWN	YES	864	265.36	0.000246	0.000182	0.00025	0.000225	0.000237	0.000239	0.45	0.774	0.0629
YNL129W	NRK1	UP	YES	1012	220	0.000204	0.000214	0.000193	0.000194	0.00023	0.000218	0.45	0.774	0.176
YOL113W	SKM1	DOWN	YES	1159	355.97	0.00033	0.00028	0.000225	0.000398	0.000348	0.000288	0.45	0.774	0.0214
YOL100W	PKH2	UP	YES	1103	239.76	0.000222	0.000258	0.000247	0.000271	0.00026	0.000243	0.45	0.774	0.181
YDL222C	FMP45	DOWN	YES	1684	517.21	0.000479	0.000533	0.000508	0.000514	0.000558	0.000519	0.46	0.77	0.342
YJR015W	YJR015W	DOWN	YES	785	241.16	0.000223	0.000166	0.000179	0.000191	0.000175	0.000238	0.46	0.77	0.0428
YJR134C	SGM1	DOWN	YES	1178	361.8	0.000335	0.000416	0.00038	0.000374	0.000346	0.000419	0.46	0.77	0.104
YLR003C	CMS1	DOWN	YES	685	210.38	0.000195	0.000189	0.000203	0.000201	0.000193	0.000216	0.46	0.77	0.392
YLR012C	YLR012C	DOWN	YES	1131	347.44	0.000322	0.000297	0.000264	0.000273	0.000314	0.000346	0.46	0.77	0.0862
YLR454W	FMP27	DOWN	YES	478	146.77	0.000136	0.000339	0.000187	0.000224	0.000216	0.000192	0.46	0.77	0.00993
YKL029C	MAE1	DOWN	YES	1041	319.79	0.000296	0.000209	0.000308	0.000246	0.000306	0.000276	0.47	0.765	0.0391
YOR292C	YOR292C	DOWN	YES	1076	330.48	0.000306	0.00033	0.000296	0.000352	0.00036	0.000314	0.47	0.765	0.151
YBR188C	NTC20	DOWN	YES	873	268.16	0.000248	0.000174	0.000221	0.000226	0.000216	0.000243	0.47	0.765	0.058
YDR221W	GTB1	DOWN	YES	827	254.02	0.000235	0.000276	0.000233	0.000283	0.00028	0.000251	0.47	0.765	0.117
YIL124W	AYR1	DOWN	YES	983	301.97	0.00028	0.000326	0.000315	0.000258	0.000334	0.000321	0.47	0.765	0.0867
YLR388W	RPS29A	DOWN	YES	240	73.72	6.83e-05	4.5e-05	4.76e-05	5.34e-05	5.72e-05	6.47e-05	0.47	0.765	0.0339
YMR126C	DLT1	UP	YES	458	99.54	9.22e-05	0.000212	0.000228	0.000165	0.000157	0.000132	0.47	0.765	0.00864
YNL035C	YNL035C	DOWN	YES	1283	394.09	0.000365	0.000366	0.000373	0.000379	0.00036	0.000412	0.47	0.765	0.395
YOL028C	YAP7	UP	YES	741	161.03	0.000149	0.00015	0.000153	0.000164	0.000152	0.000163	0.47	0.765	0.507
YOL150C	YOL150C	UP	YES	1140	247.75	0.000229	0.000278	0.000287	0.000255	0.00028	0.000262	0.47	0.765	0.138
YOR298C-A	MBF1	DOWN	YES	790	242.68	0.000225	0.00019	0.000202	0.000176	0.0002	0.000251	0.47	0.765	0.0565
YOR339C	UBC11	DOWN	YES	1429	438.91	0.000406	0.00036	0.000343	0.000398	0.000395	0.000418	0.47	0.765	0.158
YPR005C	HAL1	DOWN	YES	2843	873.29	0.000809	0.000726	0.000803	0.000859	0.000844	0.000816	0.47	0.765	0.266
YGR149W	YGR149W	DOWN	YES	779	239.33	0.000222	0.000207	0.000267	0.000208	0.000216	0.000255	0.47	0.765	0.0798
YGR161C	RTS3	DOWN	YES	1263	387.94	0.000359	0.000328	0.000336	0.000333	0.000398	0.00036	0.48	0.76	0.184
YEL017W	GTT3	UP	YES	965	209.74	0.000194	0.000153	0.000188	0.000169	0.000201	0.000189	0.48	0.76	0.0939
YEL023C	YEL023C	DOWN	YES	968	297.32	0.000275	0.000251	0.000255	0.000247	0.000278	0.000292	0.48	0.76	0.208
YGR044C	RME1	DOWN	YES	676	207.68	0.000192	0.00026	0.000231	0.000257	0.000246	0.000219	0.48	0.76	0.0738
YGR224W	AZR1	DOWN	YES	932	286.31	0.000265	0.000277	0.000264	0.000316	0.00028	0.000285	0.48	0.76	0.222
YGR248W	SOL4	UP	YES	1181	256.72	0.000238	0.000243	0.000289	0.000246	0.000257	0.000267	0.48	0.76	0.184
YMR297W	PRC1	DOWN	YES	1053	323.46	0.0003	0.00032	0.000297	0.000327	0.00034	0.000319	0.48	0.76	0.376
YKR007W	MEH1	DOWN	YES	596	183.06	0.00017	0.000194	0.000158	0.000193	0.000153	0.000211	0.48	0.76	0.0599
YBR264C	YPT10	DOWN	YES	1510	463.86	0.00043	0.000533	0.000561	0.000508	0.000567	0.000475	0.49	0.755	0.0895
YDR414C	ERD1	DOWN	YES	435	133.6	0.000124	0.000178	0.000117	0.000151	0.000136	0.000155	0.49	0.755	0.0431
YER186C	YER186C	UP	YES	1787	388.37	0.00036	0.000496	0.000542	0.000494	0.000491	0.000415	0.49	0.755	0.0447
YIL165C	YIL165C	DOWN	YES	1094	335.99	0.000311	0.000479	0.00046	0.000366	0.000426	0.000394	0.49	0.755	0.0397
YNR032W	PPG1	DOWN	YES	779	239.33	0.000222	0.000275	0.000179	0.000262	0.000238	0.000252	0.49	0.755	0.0427
YOR214C	YOR214C	DOWN	YES	1415	434.59	0.000402	0.000264	0.000285	0.000348	0.000344	0.000372	0.49	0.755	0.0392
YPL144W	POC4	DOWN	YES	394	121.07	0.000112	0.000122	0.000118	0.00013	0.000107	0.000134	0.49	0.755	0.136
YPR078C	YPR078C	DOWN	YES	951	292.14	0.000271	0.000259	0.000294	0.00027	0.000276	0.000299	0.49	0.755	0.342
YCL035C	GRX1	UP	YES	1776	385.99	0.000357	0.000371	0.000355	0.000403	0.000399	0.000377	0.5	0.751	0.367
YAL022C	FUN26	UP	YES	1174	255.2	0.000236	0.000319	0.000328	0.000282	0.000298	0.000286	0.5	0.751	0.0776
YBR132C	AGP2	DOWN	YES	1341	411.91	0.000381	0.000318	0.000375	0.000372	0.000376	0.00039	0.5	0.751	0.195
YDL018C	ERP3	DOWN	YES	1055	324.11	0.0003	0.000355	0.000355	0.000353	0.000347	0.000344	0.5	0.751	0.25
YGR015C	YGR015C	UP	YES	1496	325.19	0.000301	0.000189	0.00021	0.000256	0.000254	0.000274	0.5	0.751	0.0356
YGR109C	CLB6	DOWN	YES	401	123.12	0.000114	0.000117	0.000125	0.000137	0.000118	0.000126	0.5	0.751	0.25
YHR155W	YSP1	DOWN	YES	1444	443.56	0.000411	0.000352	0.000382	0.00049	0.000397	0.00041	0.5	0.751	0.086
YIR043C	YIR043C	DOWN	YES	1330	408.56	0.000378	0.000582	0.000409	0.000457	0.000443	0.000492	0.5	0.751	0.0463
YJL083W	TAX4	DOWN	YES	1391	427.25	0.000396	0.000316	0.000303	0.000326	0.000349	0.000414	0.5	0.751	0.0666
YMR187C	YMR187C	UP	YES	3398	738.5	0.000684	0.000751	0.000752	0.000762	0.000738	0.000777	0.5	0.751	0.532
YMR255W	GFD1	DOWN	YES	1354	415.91	0.000385	0.000337	0.000354	0.000463	0.00039	0.000377	0.5	0.751	0.087
YPL141C	YPL141C	DOWN	YES	899	276.16	0.000256	0.00023	0.00024	0.000265	0.000243	0.000274	0.5	0.751	0.242
YJL157C	FAR1	UP	YES	909	197.53	0.000183	0.000172	0.000186	0.000193	0.000199	0.000188	0.5	0.751	0.418
YDR059C	UBC5	DOWN	YES	864	265.36	0.000246	0.000226	0.000195	0.000281	0.000219	0.000263	0.51	0.746	0.062
YDR284C	DPP1	DOWN	YES	2464	756.86	0.000701	0.000613	0.000746	0.000708	0.000677	0.000756	0.51	0.746	0.194
YGR053C	YGR053C	DOWN	YES	1269	389.77	0.000361	0.000306	0.000385	0.000343	0.000351	0.000385	0.51	0.746	0.15
YGR209C	TRX2	DOWN	YES	1196	367.42	0.00034	0.000316	0.000274	0.000276	0.00034	0.000367	0.51	0.746	0.0758
YIR031C	DAL7	UP	YES	956	207.79	0.000192	0.000317	0.000346	0.000277	0.000319	0.000226	0.51	0.746	0.0208
YJR004C	SAG1	UP	YES	1571	341.5	0.000316	0.000273	0.000321	0.000358	0.000303	0.000329	0.51	0.746	0.136
YKL121W	DGR2	UP	YES	644	139.97	0.00013	0.000108	0.000106	0.000115	0.000123	0.000134	0.51	0.746	0.12
YNL066W	SUN4	DOWN	YES	1564	480.38	0.000445	0.000442	0.000446	0.000473	0.000442	0.000498	0.51	0.746	0.468
YPL269W	KAR9	DOWN	YES	1703	523.15	0.000484	0.000487	0.000507	0.000514	0.000526	0.000523	0.51	0.746	0.908
YPR140W	TAZ1	DOWN	YES	2395	735.7	0.000681	0.000695	0.000653	0.000728	0.000771	0.00071	0.51	0.746	0.341
YBR075W	YBR075W	UP	YES	644	139.97	0.00013	0.000204	0.000155	0.000153	0.000172	0.000163	0.52	0.742	0.0511
YEL005C	VAB2	DOWN	YES	1309	402.08	0.000372	0.000349	0.00045	0.00036	0.000407	0.000403	0.52	0.742	0.129
YPR130C	YPR130C	UP	YES	1202	261.25	0.000242	0.000227	0.000239	0.000245	0.000229	0.000272	0.52	0.742	0.271
YFL053W	DAK2	DOWN	YES	2758	847.15	0.000784	0.00102	0.000988	0.000983	0.000969	0.000917	0.52	0.742	0.129
YAL023C	PMT2	UP	YES	648	140.83	0.00013	0.000107	0.000114	0.000122	0.000122	0.000135	0.53	0.737	0.155
YAL062W	GDH3	UP	YES	760	165.13	0.000153	0.000243	0.000249	0.000197	0.000225	0.00019	0.53	0.737	0.0348
YFR006W	YFR006W	DOWN	YES	1630	500.69	0.000464	0.000507	0.000486	0.000493	0.00051	0.000523	0.53	0.737	0.638
YLR346C	YLR346C	DOWN	YES	630	193.54	0.000179	0.00021	0.000204	0.000231	0.000202	0.000203	0.53	0.737	0.175
YBL031W	SHE1	DOWN	YES	580	178.2	0.000165	0.0002	0.000186	0.000212	0.000208	0.000178	0.53	0.737	0.125
YDL117W	CYK3	DOWN	YES	329	101.06	9.36e-05	0.000101	8.66e-05	8.89e-05	0.000103	0.000104	0.53	0.737	0.186
YKL051W	SFK1	UP	YES	1248	271.3	0.000251	0.000213	0.000244	0.000257	0.00023	0.00027	0.53	0.737	0.162
YMR226C	YMR226C	DOWN	YES	1262	387.61	0.000359	0.000363	0.000379	0.000338	0.000363	0.000418	0.53	0.737	0.238
YBR258C	SHG1	UP	YES	1510	328.21	0.000304	0.000367	0.000415	0.000354	0.000331	0.00038	0.54	0.732	0.104
YJR078W	BNA2	DOWN	YES	465	142.88	0.000132	0.000207	0.000211	0.000187	0.000179	0.000169	0.54	0.732	0.0428
YMR278W	PGM3	UP	YES	1529	332.32	0.000308	0.00031	0.000301	0.000334	0.000332	0.000329	0.54	0.732	0.592
YOR053W	YOR053W	UP	YES	986	214.27	0.000198	0.000198	0.000227	0.000236	0.000212	0.000215	0.54	0.732	0.246
YGR290W	YGR290W	DOWN	YES	1029	316.12	0.000293	0.000354	0.000349	0.00035	0.000315	0.000358	0.54	0.732	0.189
YDR436W	PPZ2	DOWN	YES	2331	716.04	0.000663	0.00066	0.000704	0.00072	0.000752	0.000695	0.54	0.732	0.494
YNR063W	YNR063W	DOWN	YES	1066	327.46	0.000303	0.000427	0.000313	0.000401	0.0004	0.000344	0.55	0.728	0.0627
YBL046W	PSY4	UP	YES	1174	255.2	0.000236	0.000214	0.000232	0.000216	0.00025	0.00025	0.55	0.728	0.274
YDR285W	ZIP1	DOWN	YES	1054	323.78	0.0003	0.000266	0.000269	0.000283	0.000349	0.000289	0.55	0.728	0.131
YGL179C	TOS3	UP	YES	1365	296.68	0.000275	0.000313	0.0003	0.000297	0.000295	0.000326	0.55	0.728	0.375
YGR129W	SYF2	DOWN	YES	838	257.36	0.000238	0.00028	0.000243	0.000237	0.000282	0.000273	0.55	0.728	0.183
YJR037W	YJR037W	UP	YES	1309	284.47	0.000263	0.00035	0.000273	0.000298	0.0003	0.000325	0.55	0.728	0.112
YNL051W	COG5	DOWN	YES	554	170.21	0.000158	0.000201	0.000178	0.000233	0.000189	0.000177	0.55	0.728	0.0734
YNR002C	ATO2	UP	YES	1053	228.85	0.000212	0.000159	0.000226	0.000222	0.000192	0.000217	0.55	0.728	0.0715
YOR085W	OST3	DOWN	YES	527	161.89	0.00015	0.000122	0.00015	0.000146	0.000139	0.000159	0.55	0.728	0.148
YOR345C	YOR345C	DOWN	YES	1181	362.77	0.000336	0.000404	0.000489	0.000402	0.000399	0.000403	0.55	0.728	0.0907
YER156C	YER156C	UP	YES	464	100.85	9.34e-05	6.89e-05	8.58e-05	8.29e-05	0.000102	8.5e-05	0.56	0.723	0.0755
YIR035C	YIR035C	UP	YES	1868	405.97	0.000376	0.000443	0.000529	0.000501	0.000506	0.000401	0.56	0.723	0.0677
YJL207C	LAA1	UP	YES	684	148.72	0.000138	0.000173	0.00022	0.000171	0.000151	0.00018	0.56	0.723	0.0511
YKL096W	CWP1	UP	YES	1108	240.84	0.000223	0.000153	0.000195	0.0002	0.000215	0.000207	0.56	0.723	0.0728
YKR075C	YKR075C	DOWN	YES	911	279.83	0.000259	0.000243	0.000361	0.000291	0.000258	0.000299	0.56	0.723	0.0634
YMR303C	ADH2	DOWN	YES	1785	548.32	0.000508	0.000432	0.000567	0.000461	0.000533	0.000535	0.56	0.723	0.127
YOL093W	TRM10	DOWN	YES	859	263.84	0.000244	0.000289	0.000271	0.000249	0.000295	0.000281	0.56	0.723	0.216
YOR359W	VTS1	UP	YES	1317	286.2	0.000265	0.00033	0.00032	0.000308	0.00031	0.000318	0.56	0.723	0.218
YPL037C	EGD1	DOWN	YES	1512	464.4	0.00043	0.000433	0.000541	0.000496	0.000481	0.000471	0.56	0.723	0.179
YPL248C	GAL4	UP	YES	1006	218.7	0.000203	0.000322	0.000227	0.000259	0.000255	0.00026	0.56	0.723	0.0546
YOR185C	GSP2	UP	YES	1607	349.27	0.000323	0.000274	0.000344	0.000311	0.000304	0.000355	0.56	0.723	0.153
YDR191W	HST4	UP	YES	2336	507.71	0.00047	0.000381	0.000375	0.000407	0.000475	0.000465	0.57	0.718	0.113
YJL065C	DLS1	UP	YES	1009	219.35	0.000203	0.000231	0.000229	0.000237	0.000223	0.000237	0.57	0.718	0.411
YDL039C	PRM7	DOWN	YES	1540	473.04	0.000438	0.000375	0.000439	0.000417	0.000455	0.000452	0.57	0.718	0.263
YKR003W	OSH6	DOWN	YES	243	74.64	6.91e-05	5.7e-05	4.37e-05	7.07e-05	5.72e-05	7.21e-05	0.58	0.714	0.0378
YJL100W	LSB6	DOWN	YES	740	227.34	0.000211	0.000246	0.000214	0.000231	0.000217	0.000257	0.58	0.714	0.217
YJR133W	XPT1	DOWN	YES	1259	386.75	0.000358	0.000305	0.00049	0.000345	0.000374	0.000391	0.58	0.714	0.0564
YLR412W	BER1	UP	YES	609	132.41	0.000123	9.85e-05	0.000128	0.000133	0.000132	0.000118	0.58	0.714	0.113
YPL068C	YPL068C	DOWN	YES	950	291.82	0.00027	0.000261	0.000313	0.00032	0.000301	0.000285	0.58	0.714	0.214
YPR030W	CSR2	UP	YES	1879	408.35	0.000378	0.000344	0.000388	0.000367	0.00037	0.000421	0.58	0.714	0.313
YDR109C	YDR109C	DOWN	YES	1077	330.8	0.000306	0.000219	0.000276	0.000338	0.000282	0.000292	0.58	0.714	0.0691
YLR387C	REH1	DOWN	YES	1089	334.48	0.00031	0.000262	0.000263	0.000304	0.000261	0.000347	0.58	0.714	0.103
YBL049W	MOH1	UP	YES	1082	235.22	0.000218	0.000269	0.000246	0.00021	0.000254	0.000268	0.59	0.709	0.134
YER060W-A	FCY22	DOWN	YES	1021	313.63	0.00029	0.00032	0.000328	0.000347	0.000317	0.000333	0.59	0.709	0.401
YLR090W	XDJ1	DOWN	YES	1600	491.51	0.000455	0.000418	0.000457	0.000463	0.000447	0.000503	0.59	0.709	0.412
YMR071C	TVP18	DOWN	YES	921	282.85	0.000262	0.000268	0.000259	0.000262	0.000274	0.000298	0.59	0.709	0.546
YOR047C	STD1	DOWN	YES	1280	393.12	0.000364	0.000348	0.000342	0.000388	0.000415	0.000369	0.59	0.709	0.289
YPL056C	YPL056C	DOWN	YES	477	146.56	0.000136	0.000118	0.000101	0.00015	0.000136	0.000133	0.59	0.709	0.0761
YPR188C	MLC2	DOWN	YES	1183	363.42	0.000337	0.000384	0.000339	0.000377	0.000373	0.000387	0.59	0.709	0.374
YBL085W	BOI1	UP	YES	1482	322.06	0.000298	0.000276	0.000301	0.000294	0.00032	0.000318	0.6	0.704	0.514
YDR321W	ASP1	DOWN	YES	1297	398.41	0.000369	0.000359	0.000289	0.000338	0.000406	0.000384	0.6	0.704	0.105
YFL010C	WWM1	UP	YES	1092	237.38	0.00022	0.000181	0.000236	0.000237	0.000218	0.000227	0.6	0.704	0.15
YGL079W	YGL079W	UP	YES	1149	249.7	0.000231	0.000241	0.000248	0.000255	0.000247	0.000262	0.6	0.704	0.8
YJL094C	KHA1	DOWN	YES	1195	367.09	0.00034	0.000325	0.000392	0.00033	0.000362	0.000381	0.6	0.704	0.248
YLR180W	SAM1	DOWN	YES	720	221.18	0.000205	0.000178	0.00026	0.000232	0.000215	0.000216	0.6	0.704	0.0932
YPR152C	URN1	UP	YES	4749	1032.16	0.000956	0.000843	0.00096	0.000992	0.00101	0.000988	0.6	0.704	0.365
YPR164W	MMS1	UP	YES	198	43.04	3.99e-05	4.15e-05	5.03e-05	3.55e-05	4.31e-05	4.83e-05	0.6	0.704	0.0913
YCR021C	HSP30	UP	YES	917	199.26	0.000185	0.000131	0.000138	0.000148	0.000156	0.00019	0.6	0.704	0.0666
YDR286C	YDR286C	UP	YES	1288	279.94	0.000259	0.000243	0.000249	0.000279	0.000233	0.000301	0.6	0.704	0.173
YGL242C	YGL242C	UP	YES	1507	327.56	0.000303	0.000292	0.000322	0.000365	0.000346	0.000309	0.6	0.704	0.217
YOR034C	AKR2	DOWN	YES	1054	323.78	0.0003	0.000272	0.000291	0.000331	0.000331	0.000301	0.61	0.699	0.271
YBL002W	HTB2	DOWN	YES	921	282.85	0.000262	0.000217	0.000275	0.000252	0.000258	0.000278	0.61	0.699	0.189
YDR411C	DFM1	UP	YES	926	201.31	0.000186	0.000156	0.000134	0.000192	0.000168	0.000192	0.61	0.699	0.0741
YER087C-A	YER087C-A	UP	YES	613	133.27	0.000123	0.000113	0.000148	0.000141	0.000114	0.000143	0.61	0.699	0.105
YFL019C	YFL019C	DOWN	YES	1461	448.74	0.000416	0.000372	0.000474	0.000427	0.000473	0.000426	0.61	0.699	0.195
YGL231C	EMC4	DOWN	YES	1404	431.24	0.000399	0.000306	0.000403	0.000355	0.000398	0.000405	0.61	0.699	0.123
YOR276W	CAF20	UP	YES	430	93.46	8.65e-05	6.59e-05	6.79e-05	8.23e-05	7.56e-05	8.88e-05	0.61	0.699	0.0983
YPR114W	YPR114W	UP	YES	1707	370.98	0.000344	0.000374	0.000356	0.000365	0.000361	0.000405	0.61	0.699	0.505
YOR334W	MRS2	DOWN	YES	399	122.58	0.000114	0.000114	8.96e-05	8.81e-05	0.000114	0.000132	0.61	0.699	0.0639
YFR023W	PES4	DOWN	YES	1167	358.45	0.000332	0.000347	0.000376	0.000362	0.000388	0.000363	0.62	0.695	0.524
YBR151W	APD1	DOWN	YES	1176	361.26	0.000335	0.000416	0.000425	0.000424	0.000423	0.000385	0.62	0.695	0.18
YDR295C	HDA2	DOWN	YES	1513	464.72	0.00043	0.000381	0.000501	0.000418	0.000437	0.000478	0.62	0.695	0.171
YIL002C	INP51	DOWN	YES	1161	356.62	0.00033	0.000256	0.000308	0.000327	0.000387	0.000296	0.62	0.695	0.0867
YML047C	PRM6	DOWN	YES	499	153.25	0.000142	0.000211	0.00018	0.000201	0.000175	0.000181	0.62	0.695	0.0856
YMR140W	SIP5	DOWN	YES	926	284.47	0.000263	0.000242	0.000238	0.000274	0.000229	0.000308	0.62	0.695	0.134
YNL128W	TEP1	DOWN	YES	884	271.51	0.000251	0.000171	0.000228	0.000219	0.000223	0.000252	0.62	0.695	0.0807
YPR057W	BRR1	DOWN	YES	581	178.42	0.000165	0.00011	0.000176	0.000152	0.000165	0.000155	0.62	0.695	0.0579
YAR027W	UIP3	UP	YES	1411	306.72	0.000284	0.000307	0.000328	0.000282	0.000328	0.000327	0.63	0.69	0.312
YDR540C	IRC4	DOWN	YES	2169	666.25	0.000617	0.000816	0.000601	0.000732	0.000713	0.000749	0.63	0.69	0.119
YFL015C	YFL015C	DOWN	YES	2378	730.4	0.000676	0.00065	0.000807	0.000803	0.000673	0.000773	0.63	0.69	0.172
YGR052W	FMP48	DOWN	YES	972	298.51	0.000276	0.000304	0.000341	0.000382	0.000335	0.000297	0.63	0.69	0.122
YKL146W	AVT3	DOWN	YES	1075	330.16	0.000306	0.000244	0.000217	0.000231	0.000294	0.000315	0.63	0.69	0.0659
YLR261C	VPS63	DOWN	YES	191	58.67	5.43e-05	8.03e-05	5.87e-05	8.1e-05	6.9e-05	6.49e-05	0.63	0.69	0.0624
YLR283W	YLR283W	UP	YES	393	85.42	7.91e-05	6.13e-05	6.22e-05	7.07e-05	7.35e-05	8.06e-05	0.63	0.69	0.123
YLR404W	FLD1	UP	YES	496	107.81	9.98e-05	9.65e-05	7.52e-05	0.000114	0.000106	0.000101	0.63	0.69	0.0839
YMR172C-A	YMR172C-A	UP	YES	1046	227.34	0.000211	0.000131	0.000171	0.000153	0.000182	0.000205	0.63	0.69	0.0499
YOL029C	YOL029C	UP	YES	1413	307.15	0.000284	0.000236	0.000252	0.000262	0.000272	0.000301	0.63	0.69	0.217
YPL256C	CLN2	UP	YES	1544	335.56	0.000311	0.00028	0.000259	0.000335	0.000283	0.000342	0.63	0.69	0.138
YPR006C	ICL2	DOWN	YES	914	280.8	0.00026	0.000248	0.000251	0.000224	0.000264	0.000299	0.63	0.69	0.189
YML117W	NAB6	DOWN	YES	1208	371.09	0.000344	0.00037	0.000323	0.000368	0.000395	0.000376	0.63	0.69	0.335
YDR210W	YDR210W	UP	YES	1168	253.91	0.000235	0.000202	0.000232	0.000235	0.000237	0.000248	0.64	0.686	0.34
YBL044W	YBL044W	DOWN	YES	713	219.02	0.000203	0.000167	0.000214	0.000194	0.000205	0.000213	0.64	0.686	0.197
YCL009C	ILV6	DOWN	YES	844	259.2	0.00024	0.00027	0.000339	0.000288	0.00028	0.000284	0.64	0.686	0.138
YDL025C	YDL025C	UP	YES	1246	270.86	0.000251	0.000309	0.000322	0.000314	0.00031	0.000294	0.64	0.686	0.209
YHR094C	HXT1	DOWN	YES	976	299.81	0.000278	0.000291	0.000276	0.000316	0.000293	0.000314	0.64	0.686	0.508
YIL162W	SUC2	DOWN	YES	1135	348.62	0.000323	0.000383	0.000302	0.000398	0.000381	0.000358	0.64	0.686	0.146
YNL122C	YNL122C	DOWN	YES	437	134.24	0.000124	0.000157	0.000134	0.000222	0.000162	0.000129	0.64	0.686	0.0371
YOL041C	NOP12	DOWN	YES	155	47.61	4.41e-05	5.12e-05	4.69e-05	4.31e-05	4.49e-05	5.66e-05	0.64	0.686	0.155
YOR041C	YOR041C	DOWN	YES	1205	370.12	0.000343	0.0004	0.000447	0.000443	0.000337	0.000444	0.64	0.686	0.0984
YGR088W	CTT1	UP	YES	1197	260.17	0.000241	0.000263	0.000239	0.000268	0.000248	0.000285	0.64	0.686	0.364
YAL015C	NTG1	UP	YES	1608	349.49	0.000324	0.000298	0.000269	0.000338	0.000299	0.000361	0.65	0.681	0.162
YBR218C	PYC2	UP	YES	1754	381.24	0.000353	0.000354	0.000393	0.000364	0.000381	0.000402	0.65	0.681	0.592
YGR008C	STF2	DOWN	YES	1393	427.9	0.000396	0.000378	0.0004	0.000421	0.000442	0.000417	0.65	0.681	0.584
YGR169C	PUS6	DOWN	YES	245	75.25	6.97e-05	0.000101	6.9e-05	9.32e-05	0.000111	7.25e-05	0.65	0.681	0.0415
YIL117C	PRM5	DOWN	YES	1210	371.63	0.000344	0.000348	0.000331	0.000358	0.00038	0.000376	0.65	0.681	0.618
YJL092W	SRS2	DOWN	YES	671	206.06	0.000191	0.000143	0.000157	0.00017	0.000151	0.000213	0.65	0.681	0.0764
YLR092W	SUL2	DOWN	YES	928	285.01	0.000264	0.000456	0.000277	0.000305	0.000303	0.000388	0.65	0.681	0.0404
YOL002C	IZH2	DOWN	YES	1822	559.66	0.000518	0.000435	0.000517	0.000513	0.000515	0.00055	0.65	0.681	0.286
YOR118W	RTC5	DOWN	YES	1024	314.5	0.000291	0.000197	0.000283	0.000241	0.000267	0.000294	0.65	0.681	0.0764
YCR025C	YCR025C	DOWN	YES	1042	320.11	0.000296	0.000238	0.000202	0.00024	0.000278	0.000306	0.65	0.681	0.0713
YOR062C	YOR062C	DOWN	YES	868	266.65	0.000247	0.00025	0.000291	0.000245	0.00023	0.000315	0.66	0.677	0.127
YBR130C	SHE3	DOWN	YES	1260	387.07	0.000358	0.000348	0.000352	0.000374	0.00037	0.000401	0.66	0.677	0.69
YDL048C	STP4	DOWN	YES	2730	838.51	0.000776	0.000812	0.000794	0.000949	0.000882	0.000836	0.66	0.677	0.325
YFL003C	MSH4	DOWN	YES	1134	348.3	0.000323	0.000334	0.000388	0.000359	0.000348	0.000376	0.66	0.677	0.374
YIL160C	POT1	DOWN	YES	2272	697.9	0.000646	0.000787	0.000858	0.000761	0.000795	0.000772	0.66	0.677	0.211
YNR049C	MSO1	UP	YES	1939	421.42	0.00039	0.000458	0.000511	0.000429	0.000444	0.000483	0.66	0.677	0.207
YPL074W	YTA6	DOWN	YES	362	111.24	0.000103	0.000117	0.000138	0.000129	0.000114	0.000124	0.66	0.677	0.172
YKL214C	YRA2	DOWN	YES	2079	638.6	0.000591	0.000634	0.000526	0.000609	0.000626	0.000681	0.66	0.677	0.249
YDL187C	YDL187C	DOWN	YES	1039	319.14	0.000296	0.000322	0.000387	0.00033	0.000356	0.000338	0.67	0.672	0.225
YDR029W	YDR029W	UP	YES	1125	244.51	0.000226	0.000248	0.000262	0.000239	0.000259	0.000264	0.67	0.672	0.519
YDR483W	KRE2	DOWN	YES	1255	385.45	0.000357	0.000369	0.000401	0.000374	0.000406	0.000402	0.67	0.672	0.636
YER064C	YER064C	DOWN	YES	1172	359.96	0.000333	0.000325	0.000364	0.000377	0.000314	0.000398	0.67	0.672	0.222
YHR199C	AIM46	DOWN	YES	1423	437.08	0.000405	0.000425	0.000526	0.000443	0.000491	0.000452	0.67	0.672	0.206
YJR021C	REC107	DOWN	YES	1241	381.24	0.000353	0.000393	0.000378	0.000386	0.000385	0.000419	0.67	0.672	0.617
YLR416C	YLR416C	UP	YES	1946	422.93	0.000392	0.000409	0.000385	0.000404	0.000431	0.000442	0.67	0.672	0.642
YNL200C	YNL200C	UP	YES	597	129.71	0.00012	0.000102	0.000114	0.000103	0.000131	0.000123	0.67	0.672	0.176
YNL304W	YPT11	DOWN	YES	1088	334.15	0.000309	0.000347	0.000341	0.000426	0.00037	0.000335	0.67	0.672	0.159
YOR003W	YSP3	UP	YES	1304	283.39	0.000262	0.000181	0.000251	0.000227	0.000238	0.000268	0.67	0.672	0.0918
YCL042W	YCL042W	DOWN	YES	2260	694.22	0.000643	0.000818	0.000623	0.000715	0.00073	0.000789	0.67	0.672	0.163
YGR019W	UGA1	DOWN	YES	849	260.82	0.000242	0.000246	0.000264	0.000303	0.000263	0.000266	0.67	0.672	0.299
YJL214W	HXT8	UP	YES	937	203.69	0.000189	0.000205	0.000242	0.00023	0.000236	0.000206	0.68	0.667	0.201
YGR137W	YGR137W	DOWN	YES	827	254.02	0.000235	0.000252	0.000233	0.000269	0.000274	0.000256	0.68	0.667	0.429
YGR276C	RNH70	UP	YES	563	122.36	0.000113	0.000184	0.000151	0.000166	0.000147	0.000151	0.68	0.667	0.0735
YJL184W	GON7	DOWN	YES	395	121.28	0.000112	0.000151	0.000112	0.00013	0.000151	0.000129	0.68	0.667	0.113
YJR115W	YJR115W	DOWN	YES	1151	353.59	0.000327	0.000298	0.00031	0.000308	0.000347	0.000353	0.68	0.667	0.413
YLR030W	YLR030W	UP	YES	1290	280.37	0.00026	0.000283	0.00027	0.000308	0.000275	0.000303	0.68	0.667	0.425
YMR251W	GTO3	UP	YES	1250	271.73	0.000252	0.000231	0.000267	0.000231	0.000279	0.000272	0.68	0.667	0.282
YHR156C	LIN1	UP	YES	792	172.15	0.000159	0.000135	0.000174	0.000161	0.000154	0.000177	0.69	0.663	0.211
YMR173W-A	YMR173W-A	DOWN	YES	646	198.4	0.000184	0.000205	0.000223	0.000241	0.000209	0.000211	0.69	0.663	0.246
YOL055C	THI20	DOWN	YES	1319	405.11	0.000375	0.000372	0.000375	0.000457	0.000362	0.000433	0.69	0.663	0.214
YOL091W	SPO21	DOWN	YES	930	285.66	0.000265	0.000223	0.00022	0.000257	0.000266	0.000272	0.69	0.663	0.224
YLR366W	YLR366W	DOWN	YES	592	181.87	0.000168	0.000132	0.000156	0.00017	0.000171	0.000168	0.69	0.663	0.204
YLL027W	ISA1	DOWN	YES	623	191.38	0.000177	0.000166	0.000144	0.000165	0.000178	0.000195	0.69	0.663	0.192
YMR088C	VBA1	DOWN	YES	850	261.04	0.000242	0.000241	0.000238	0.000256	0.00024	0.000283	0.7	0.658	0.451
YMR002W	MIC17	UP	YES	736	159.95	0.000148	0.000119	0.000131	0.000151	0.00015	0.000148	0.7	0.658	0.212
YMR225C	MRPL44	DOWN	YES	675	207.36	0.000192	0.000199	0.000185	0.000213	0.000215	0.000211	0.7	0.658	0.536
YOR173W	DCS2	DOWN	YES	1520	466.88	0.000432	0.000463	0.000446	0.000433	0.000495	0.000495	0.7	0.658	0.537
YOR308C	SNU66	DOWN	YES	961	295.16	0.000273	0.000208	0.00026	0.000265	0.000285	0.000268	0.7	0.658	0.171
YLR289W	GUF1	DOWN	YES	1144	351.43	0.000325	0.000409	0.000432	0.000408	0.000418	0.000385	0.71	0.653	0.202
YIL088C	AVT7	DOWN	YES	1504	462.02	0.000428	0.000385	0.000478	0.000417	0.000432	0.000488	0.71	0.653	0.274
YMR158C-B	YMR158C-B	DOWN	YES	1372	421.42	0.00039	0.000379	0.000432	0.000478	0.000431	0.00042	0.71	0.653	0.304
YMR265C	YMR265C	UP	YES	1776	385.99	0.000357	0.000305	0.000392	0.000421	0.000366	0.000375	0.71	0.653	0.182
YNL156C	NSG2	UP	YES	1013	220.21	0.000204	0.000164	0.000169	0.000192	0.0002	0.00021	0.71	0.653	0.198
YNL281W	HCH1	DOWN	YES	1841	565.49	0.000524	0.000497	0.000481	0.00054	0.000613	0.000536	0.71	0.653	0.302
YBR300C	YBR300C	DOWN	YES	1338	410.94	0.000381	0.000378	0.000349	0.000415	0.000454	0.000392	0.72	0.648	0.267
YDR326C	YSP2	DOWN	YES	730	224.21	0.000208	0.00018	0.000202	0.000228	0.000195	0.00023	0.72	0.648	0.248
YDR505C	PSP1	UP	YES	1072	232.96	0.000216	0.000225	0.000379	0.000279	0.000242	0.000261	0.72	0.648	0.052
YGL199C	YGL199C	DOWN	YES	1034	317.63	0.000294	0.000274	0.000234	0.000247	0.000292	0.000333	0.72	0.648	0.131
YJR056C	YJR056C	UP	YES	1046	227.34	0.000211	0.000166	0.000171	0.000207	0.000202	0.000215	0.72	0.648	0.175
YKL066W	YKL066W	UP	YES	735	159.73	0.000148	0.000173	0.000149	0.000187	0.000159	0.000178	0.72	0.648	0.235
YKL090W	CUE2	DOWN	YES	982	301.64	0.000279	0.000273	0.00036	0.000328	0.000298	0.000322	0.72	0.648	0.197
YLL041C	SDH2	UP	YES	268	58.24	5.39e-05	9.87e-05	0.000104	7.62e-05	9.92e-05	6.82e-05	0.72	0.648	0.0323
YOL129W	VPS68	DOWN	YES	1113	341.82	0.000317	0.00036	0.000335	0.000394	0.000418	0.000333	0.72	0.648	0.189
YPL004C	LSP1	DOWN	YES	1354	415.91	0.000385	0.000392	0.000376	0.000388	0.000343	0.000494	0.72	0.648	0.148
YMR144W	YMR144W	DOWN	YES	708	217.51	0.000201	0.000204	0.00022	0.000195	0.000221	0.000235	0.73	0.644	0.455
YGL153W	PEX14	DOWN	YES	709	217.73	0.000202	0.00025	0.000279	0.000237	0.000249	0.000249	0.73	0.644	0.199
YJR091C	JSN1	DOWN	YES	1364	418.93	0.000388	0.000392	0.000343	0.000389	0.000437	0.000423	0.73	0.644	0.313
YMR295C	YMR295C	DOWN	YES	1050	322.49	0.000299	0.0003	0.000317	0.000335	0.000372	0.00031	0.73	0.644	0.329
YOL155C	HPF1	DOWN	YES	987	303.16	0.000281	0.00024	0.000282	0.000321	0.000298	0.000286	0.73	0.644	0.239
YPR039W	YPR039W	DOWN	YES	1308	401.76	0.000372	0.000377	0.000391	0.000387	0.000411	0.000423	0.73	0.644	0.913
YDL049C	KNH1	UP	YES	1823	396.25	0.000367	0.000334	0.000347	0.000408	0.000376	0.000396	0.74	0.639	0.395
YJL165C	HAL5	DOWN	YES	2001	614.63	0.000569	0.000513	0.000485	0.000581	0.000619	0.000586	0.74	0.639	0.271
YNL105W	RRT16	DOWN	YES	1213	372.6	0.000345	0.000318	0.000346	0.000379	0.000329	0.000397	0.74	0.639	0.321
YPR038W	IRC16	DOWN	YES	1304	400.57	0.000371	0.000389	0.000393	0.000429	0.000427	0.000412	0.74	0.639	0.682
YGR258C	RAD2	DOWN	YES	1771	544	0.000504	0.000651	0.000623	0.000555	0.000676	0.000603	0.74	0.639	0.192
YHL024W	RIM4	UP	YES	1134	246.46	0.000228	0.000277	0.000311	0.000272	0.000277	0.00028	0.74	0.639	0.225
YIL155C	GUT2	UP	YES	1320	286.85	0.000266	0.000291	0.000294	0.000306	0.000304	0.000307	0.74	0.639	0.76
YJL212C	OPT1	DOWN	YES	1132	347.76	0.000322	0.000366	0.000295	0.00038	0.000346	0.000379	0.74	0.639	0.226
YKL191W	DPH2	UP	YES	407	88.46	8.19e-05	0.000114	0.000148	0.000126	0.000129	9.4e-05	0.74	0.639	0.048
YKL199C	YKL199C	UP	YES	1599	347.54	0.000322	0.0004	0.000379	0.000365	0.000377	0.000402	0.74	0.639	0.348
YKR090W	PXL1	DOWN	YES	4333	1330.56	0.00123	0.0015	0.00146	0.00142	0.00141	0.00154	0.74	0.639	0.383
YNL154C	YCK2	UP	YES	684	148.72	0.000138	0.000114	0.00015	0.000136	0.000148	0.000143	0.74	0.639	0.227
YNR015W	SMM1	DOWN	YES	1266	388.91	0.00036	0.000383	0.000317	0.000398	0.000399	0.000402	0.74	0.639	0.271
YOL085C	YOL085C	DOWN	YES	1152	353.81	0.000328	0.000305	0.000313	0.000332	0.000358	0.000352	0.74	0.639	0.583
YPL087W	YDC1	UP	YES	1326	288.25	0.000267	0.000166	0.000161	0.000223	0.000199	0.000269	0.74	0.639	0.0462
YBR223C	TDP1	UP	YES	672	146.02	0.000135	0.000142	0.000183	0.000147	0.000161	0.000157	0.74	0.639	0.205
YOL053W	AIM39	UP	YES	1512	328.64	0.000304	0.000273	0.000282	0.000308	0.000284	0.00035	0.75	0.635	0.295
YBR276C	PPS1	DOWN	YES	1318	404.89	0.000375	0.000478	0.000443	0.000429	0.000412	0.000495	0.75	0.635	0.236
YDR252W	BTT1	DOWN	YES	1020	313.31	0.00029	0.000249	0.000261	0.000271	0.000319	0.000298	0.75	0.635	0.287
YGR016W	YGR016W	DOWN	YES	1040	319.46	0.000296	0.000292	0.000349	0.00031	0.000318	0.000346	0.75	0.635	0.413
YIR028W	DAL4	UP	YES	1776	385.99	0.000357	0.000583	0.000478	0.000461	0.000553	0.000446	0.75	0.635	0.0793
YML042W	CAT2	UP	YES	2282	495.94	0.000459	0.000444	0.000527	0.000449	0.000485	0.00054	0.75	0.635	0.335
YMR018W	YMR018W	UP	YES	872	189.54	0.000176	0.000197	0.00014	0.000202	0.000189	0.000201	0.75	0.635	0.121
YPL203W	TPK2	UP	YES	1804	392.15	0.000363	0.000305	0.000333	0.000371	0.000345	0.000395	0.75	0.635	0.285
YNL242W	ATG2	DOWN	YES	466	143.1	0.000133	0.000173	0.00016	0.000114	0.00016	0.000179	0.76	0.631	0.0815
YOL160W	YOL160W	DOWN	YES	1213	372.6	0.000345	0.000522	0.000482	0.00048	0.000473	0.000441	0.76	0.631	0.117
YPL185W	YPL185W	UP	YES	1584	344.3	0.000319	0.000225	0.000241	0.000285	0.00029	0.000319	0.76	0.631	0.116
YPR106W	ISR1	DOWN	YES	1844	566.46	0.000525	0.00049	0.00053	0.000506	0.000593	0.000568	0.76	0.631	0.48
YBR215W	HPC2	DOWN	YES	486	149.26	0.000138	0.000117	0.000112	0.000117	0.000134	0.000152	0.77	0.626	0.175
YDR098C	GRX3	DOWN	YES	1339	411.26	0.000381	0.000336	0.000353	0.000406	0.000446	0.000376	0.77	0.626	0.244
YPL170W	DAP1	UP	YES	458	99.54	9.22e-05	9.9e-05	0.00014	0.000111	0.000119	0.000104	0.77	0.626	0.112
YDL180W	YDL180W	DOWN	YES	889	273.02	0.000253	0.000229	0.000233	0.000233	0.000267	0.000277	0.77	0.626	0.378
YFL014W	HSP12	DOWN	YES	1668	512.35	0.000474	0.000384	0.00044	0.000424	0.000548	0.000465	0.77	0.626	0.173
YLR260W	LCB5	UP	YES	712	154.76	0.000143	0.000122	0.000139	0.000122	0.000136	0.000166	0.77	0.626	0.183
YLR273C	PIG1	DOWN	YES	1013	311.15	0.000288	0.00022	0.000219	0.00025	0.000282	0.000292	0.77	0.626	0.142
YMR104C	YPK2	UP	YES	1005	218.48	0.000202	0.000189	0.00019	0.000222	0.000201	0.000228	0.77	0.626	0.416
YMR232W	FUS2	DOWN	YES	1150	353.27	0.000327	0.00028	0.000342	0.00038	0.000348	0.000338	0.77	0.626	0.24
YNR074C	AIF1	DOWN	YES	1291	396.58	0.000367	0.000434	0.000409	0.000407	0.000447	0.000435	0.77	0.626	0.494
YPL167C	REV3	DOWN	YES	811	249.16	0.000231	0.000214	0.000171	0.000224	0.000244	0.000244	0.77	0.626	0.141
YDR036C	EHD3	DOWN	YES	836	256.82	0.000238	0.000199	0.000228	0.00024	0.000267	0.000238	0.77	0.626	0.279
YGL263W	COS12	DOWN	YES	1300	399.28	0.00037	0.000492	0.000481	0.00051	0.000493	0.00044	0.78	0.622	0.178
YBR284W	YBR284W	DOWN	YES	1581	485.68	0.00045	0.000516	0.000522	0.000527	0.000541	0.000527	0.78	0.622	0.583
YDR371W	CTS2	DOWN	YES	907	278.64	0.000258	0.000224	0.000259	0.000298	0.000233	0.000296	0.78	0.622	0.181
YGR079W	YGR079W	UP	YES	1518	329.94	0.000306	0.000269	0.000304	0.000368	0.000322	0.000319	0.78	0.622	0.249
YML083C	YML083C	UP	YES	563	122.36	0.000113	6.94e-05	7.44e-05	8.38e-05	0.00011	0.000101	0.78	0.622	0.059
YMR034C	YMR034C	UP	YES	1028	223.45	0.000207	0.000184	0.000178	0.000209	0.000184	0.000242	0.78	0.622	0.188
YOR008C-A	YOR008C-A	DOWN	YES	4845	1488.24	0.00138	0.00119	0.00129	0.00151	0.00142	0.00145	0.78	0.622	0.346
YOR028C	CIN5	DOWN	YES	1759	540.32	0.0005	0.000595	0.000591	0.000655	0.000536	0.000631	0.78	0.622	0.256
YBR107C	IML3	DOWN	YES	307	94.29	8.73e-05	7.5e-05	9.1e-05	0.000123	8.84e-05	9e-05	0.78	0.622	0.0974
YBR006W	UGA2	DOWN	YES	881	270.65	0.000251	0.00021	0.000212	0.00025	0.000289	0.000242	0.79	0.617	0.183
YCL023C	YCL023C	DOWN	YES	1176	361.26	0.000335	0.000364	0.000348	0.000352	0.000475	0.000345	0.79	0.617	0.159
YDL037C	BSC1	DOWN	YES	2692	826.85	0.000766	0.000816	0.000736	0.000799	0.000861	0.000882	0.79	0.617	0.552
YIL105C	SLM1	UP	YES	722	156.92	0.000145	0.000188	0.000238	0.000208	0.000185	0.000183	0.79	0.617	0.099
YJR111C	YJR111C	DOWN	YES	783	240.52	0.000223	0.000275	0.000258	0.000263	0.000261	0.000277	0.79	0.617	0.416
YLR313C	SPH1	DOWN	YES	594	182.41	0.000169	0.000115	0.000159	0.000149	0.000143	0.000182	0.79	0.617	0.102
YNL187W	SWT21	DOWN	YES	525	161.24	0.000149	0.000192	0.000196	0.000171	0.000168	0.000201	0.79	0.617	0.201
YOL044W	PEX15	DOWN	YES	458	140.72	0.00013	0.000128	0.000129	0.000164	0.000146	0.000139	0.79	0.617	0.282
YOL045W	PSK2	UP	YES	1266	275.18	0.000255	0.000254	0.000277	0.000288	0.000264	0.000299	0.79	0.617	0.586
YOL138C	RTC1	DOWN	YES	1198	367.96	0.000341	0.000395	0.000376	0.000394	0.000414	0.000397	0.79	0.617	0.568
YOR289W	YOR289W	UP	YES	1571	341.5	0.000316	0.000368	0.000315	0.000388	0.000342	0.000384	0.79	0.617	0.302
YPL059W	GRX5	UP	YES	819	177.98	0.000165	0.000151	0.000206	0.000179	0.000193	0.000177	0.79	0.617	0.216
YPL186C	UIP4	UP	YES	2948	640.76	0.000593	0.000587	0.000483	0.000518	0.000589	0.000706	0.79	0.617	0.152
YDL234C	GYP7	DOWN	YES	1740	534.49	0.000495	0.000535	0.000488	0.000573	0.000562	0.000565	0.8	0.613	0.547
YLR089C	ALT1	DOWN	YES	437	134.24	0.000124	0.000125	0.00011	0.000146	0.000126	0.000141	0.8	0.613	0.257
YDR399W	HPT1	UP	YES	1122	243.86	0.000226	0.000243	0.000231	0.000209	0.000244	0.00028	0.8	0.613	0.277
YHR079C-B	YHR079C-B	UP	YES	1007	218.92	0.000203	0.000177	0.000177	0.00024	0.000195	0.000219	0.8	0.613	0.188
YJL079C	PRY1	DOWN	YES	1320	405.43	0.000375	0.000364	0.000408	0.000346	0.000392	0.000451	0.8	0.613	0.306
YJR009C	TDH2	DOWN	YES	1422	436.75	0.000404	0.000329	0.000355	0.000335	0.000378	0.000458	0.8	0.613	0.174
YPL027W	SMA1	DOWN	YES	1886	579.31	0.000536	0.00055	0.000589	0.000635	0.0006	0.00061	0.8	0.613	0.662
YBR175W	SWD3	UP	YES	617	134.14	0.000124	0.00011	8.85e-05	0.000109	0.000118	0.00014	0.8	0.613	0.117
YDL233W	YDL233W	DOWN	YES	1368	420.23	0.000389	0.000491	0.000463	0.00039	0.000508	0.000479	0.8	0.613	0.198
YLR032W	RAD5	DOWN	YES	496	152.39	0.000141	0.000169	0.000139	0.000165	0.000171	0.000165	0.81	0.608	0.318
YDL109C	YDL109C	UP	YES	1736	377.35	0.000349	0.00033	0.000341	0.000335	0.000361	0.000405	0.81	0.608	0.496
YDL186W	YDL186W	DOWN	YES	2459	755.35	0.000699	0.000522	0.000634	0.000685	0.000728	0.000688	0.81	0.608	0.193
YDR033W	MRH1	UP	YES	1239	269.24	0.000249	0.000262	0.000279	0.000239	0.00026	0.000314	0.81	0.608	0.293
YDR070C	FMP16	DOWN	YES	699	214.7	0.000199	0.000171	0.000182	0.000153	0.000189	0.000236	0.81	0.608	0.13
YDR185C	UPS3	UP	YES	2188	475.52	0.00044	0.000391	0.000369	0.000426	0.000422	0.000498	0.81	0.608	0.259
YER063W	THO1	UP	YES	905	196.67	0.000182	0.000138	0.000179	0.000182	0.000191	0.000182	0.81	0.608	0.2
YGR054W	YGR054W	DOWN	YES	824	253.15	0.000234	0.000192	0.000244	0.000266	0.000261	0.000233	0.81	0.608	0.2
YCR020C-A	MAK31	DOWN	YES	513	157.57	0.000146	0.000158	0.000137	0.00016	0.00018	0.00016	0.82	0.603	0.316
YDL204W	RTN2	DOWN	YES	1111	341.28	0.000316	0.000298	0.000348	0.00032	0.000337	0.000364	0.82	0.603	0.541
YDL224C	WHI4	DOWN	YES	1832	562.68	0.000521	0.000688	0.000598	0.000593	0.000701	0.00063	0.82	0.603	0.237
YGL165C	YGL165C	UP	YES	1981	430.6	0.000399	0.00039	0.000442	0.000408	0.000451	0.000453	0.82	0.603	0.636
YKL050C	YKL050C	DOWN	YES	827	254.02	0.000235	0.000207	0.00021	0.000233	0.000226	0.000267	0.82	0.603	0.338
YKL167C	MRP49	UP	YES	307	66.72	6.18e-05	7.07e-05	6.88e-05	8.46e-05	7.47e-05	6.99e-05	0.82	0.603	0.262
YNR021W	YNR021W	DOWN	YES	1308	401.76	0.000372	0.000411	0.00037	0.000404	0.00041	0.000447	0.82	0.603	0.569
YOR175C	ALE1	DOWN	YES	786	241.38	0.000224	0.000312	0.000312	0.000249	0.000306	0.000289	0.82	0.603	0.147
YBR071W	YBR071W	UP	YES	1318	286.42	0.000265	0.000243	0.000236	0.000273	0.00029	0.000284	0.83	0.598	0.423
YBR129C	OPY1	UP	YES	751	163.19	0.000151	0.000201	0.000149	0.000225	0.000177	0.000184	0.83	0.598	0.111
YBR263W	SHM1	DOWN	YES	1393	427.9	0.000396	0.000432	0.000459	0.000454	0.000502	0.000445	0.83	0.598	0.485
YGR260W	TNA1	DOWN	YES	1419	435.89	0.000404	0.000379	0.000401	0.000363	0.000445	0.000457	0.83	0.598	0.363
YLR240W	VPS34	UP	YES	454	98.68	9.14e-05	0.000113	0.000147	0.000123	0.000116	0.000114	0.83	0.598	0.122
YMR251W-A	HOR7	DOWN	YES	808	248.18	0.00023	0.000288	0.000264	0.000314	0.000253	0.000294	0.83	0.598	0.226
YJL131C	AIM23	DOWN	YES	1447	444.42	0.000412	0.000487	0.00046	0.000483	0.000461	0.000516	0.84	0.594	0.501
YKR050W	TRK2	UP	YES	1318	286.42	0.000265	0.000193	0.000216	0.000252	0.000221	0.000291	0.84	0.594	0.13
YCR023C	YCR023C	UP	YES	1028	223.45	0.000207	0.000206	0.00018	0.000255	0.000212	0.000233	0.84	0.594	0.212
YGR106C	VOA1	DOWN	YES	4248	1304.64	0.00121	0.000842	0.00105	0.00109	0.00114	0.00123	0.84	0.594	0.157
YJR083C	ACF4	DOWN	YES	1128	346.46	0.000321	0.000275	0.000253	0.000328	0.000372	0.000311	0.84	0.594	0.158
YNL303W	YNL303W	DOWN	YES	1073	329.62	0.000305	0.000248	0.000289	0.000266	0.000299	0.00034	0.84	0.594	0.244
YLR444C	YLR444C	UP	YES	1874	407.27	0.000377	0.000435	0.000455	0.000462	0.000452	0.00045	0.84	0.594	0.521
YDR128W	MTC5	UP	YES	1150	249.91	0.000231	0.000198	0.000238	0.000234	0.000236	0.000257	0.85	0.59	0.414
YIL132C	CSM2	DOWN	YES	1549	475.85	0.000441	0.000387	0.000379	0.000419	0.000406	0.000516	0.85	0.59	0.242
YLL042C	ATG10	UP	YES	1441	313.2	0.00029	0.00044	0.000408	0.000386	0.000362	0.000405	0.85	0.59	0.143
YML052W	SUR7	UP	YES	2688	584.28	0.000541	0.00033	0.000423	0.00048	0.000463	0.00053	0.85	0.59	0.093
YMR054W	STV1	UP	YES	1546	335.99	0.000311	0.00026	0.000254	0.000256	0.000298	0.000351	0.85	0.59	0.173
YOR279C	RFM1	UP	YES	746	162.11	0.00015	0.00013	0.000119	0.000147	0.000144	0.000166	0.85	0.59	0.226
YPR171W	BSP1	UP	YES	1338	290.84	0.000269	0.000361	0.000605	0.000363	0.000333	0.000385	0.85	0.59	0.0429
YOR025W	HST3	DOWN	YES	1196	367.42	0.00034	0.000275	0.000293	0.000279	0.000357	0.000361	0.85	0.59	0.193
YML006C	GIS4	UP	YES	244	53.03	4.91e-05	4.84e-05	6.71e-05	6.03e-05	6.22e-05	5.31e-05	0.86	0.586	0.169
YDR242W	AMD2	UP	YES	832	180.79	0.000167	0.000116	0.000106	0.000137	0.000153	0.000166	0.86	0.586	0.0845
YGR080W	TWF1	UP	YES	622	135.22	0.000125	0.000168	0.000194	0.000144	0.000155	0.000172	0.86	0.586	0.133
YGR201C	YGR201C	DOWN	YES	863	265.03	0.000245	0.000137	0.000175	0.0002	0.000219	0.000222	0.86	0.586	0.0705
YJL206C	YJL206C	DOWN	YES	1262	387.61	0.000359	0.000465	0.000451	0.000511	0.000508	0.000409	0.86	0.586	0.169
YPR147C	YPR147C	DOWN	YES	2245	689.58	0.000639	0.000593	0.000679	0.00076	0.000612	0.000755	0.86	0.586	0.278
YOR327C	SNC2	DOWN	YES	1432	439.88	0.000407	0.000366	0.000459	0.000409	0.000429	0.000469	0.88	0.577	0.397
YLR207W	HRD3	DOWN	YES	537	164.92	0.000153	0.000169	0.000163	0.000188	0.000196	0.000168	0.88	0.577	0.38
YDL110C	TMA17	DOWN	YES	1743	535.36	0.000496	0.000454	0.000457	0.000484	0.000478	0.000588	0.88	0.577	0.361
YJL068C	YJL068C	DOWN	YES	1130	347.11	0.000321	0.000267	0.000279	0.000338	0.000311	0.000349	0.88	0.577	0.287
YLL016W	YLL016W	UP	YES	3070	667.22	0.000618	0.000523	0.000669	0.000641	0.00064	0.000684	0.88	0.577	0.358
YOR325W	YOR325W	DOWN	YES	1436	441.07	0.000408	0.000434	0.00043	0.000459	0.00047	0.000476	0.88	0.577	0.927
YER079W	YER079W	DOWN	YES	1016	312.12	0.000289	0.000229	0.000283	0.000292	0.000326	0.000289	0.89	0.573	0.254
YER181C	YER181C	DOWN	YES	2021	620.78	0.000575	0.000878	0.000853	0.000736	0.000792	0.000781	0.89	0.573	0.143
YIL043C	CBR1	DOWN	YES	3037	932.9	0.000864	0.000941	0.000884	0.000983	0.000939	0.00105	0.89	0.573	0.657
YIR024C	YIR024C	DOWN	YES	834	256.18	0.000237	0.000374	0.000328	0.000351	0.000311	0.000325	0.89	0.573	0.134
YMR096W	SNZ1	DOWN	YES	1400	430.06	0.000398	0.000309	0.000372	0.000389	0.000386	0.000429	0.89	0.573	0.276
YOL106W	YOL106W	DOWN	YES	1021	313.63	0.00029	0.00038	0.000329	0.000352	0.000352	0.000373	0.89	0.573	0.347
YPL112C	PEX25	DOWN	YES	892	274	0.000254	0.000233	0.00026	0.000242	0.000262	0.000298	0.89	0.573	0.467
YPL241C	CIN2	DOWN	YES	251	77.1	7.14e-05	0.000165	9.99e-05	0.000105	0.000123	0.000104	0.89	0.573	0.0439
YGR203W	YGR203W	DOWN	YES	1336	410.4	0.00038	0.000417	0.000419	0.000456	0.000459	0.000438	0.9	0.569	0.677
YBR262C	AIM5	UP	YES	1380	299.92	0.000278	0.000244	0.000286	0.000323	0.000322	0.000286	0.9	0.569	0.32
YER164W	CHD1	UP	YES	1636	355.54	0.000329	0.000362	0.000389	0.000377	0.00038	0.0004	0.9	0.569	0.724
YGL085W	YGL085W	DOWN	YES	1345	413.1	0.000383	0.000287	0.000299	0.000363	0.000423	0.000363	0.9	0.569	0.155
YJL066C	MPM1	DOWN	YES	831	255.2	0.000236	0.000239	0.000241	0.000223	0.000275	0.000275	0.9	0.569	0.461
YKR048C	NAP1	DOWN	YES	899	276.16	0.000256	0.000298	0.000276	0.000297	0.000273	0.000331	0.9	0.569	0.419
YML020W	YML020W	UP	YES	1781	387.07	0.000358	0.000357	0.000417	0.000443	0.000402	0.00041	0.9	0.569	0.452
YNR022C	MRPL50	DOWN	YES	1352	415.26	0.000385	0.000379	0.00042	0.000409	0.000432	0.000444	0.9	0.569	0.848
YLR343W	GAS2	DOWN	YES	759	233.17	0.000216	0.000148	0.000213	0.000209	0.000242	0.000201	0.9	0.569	0.125
YOR238W	YOR238W	UP	YES	1523	331.02	0.000307	0.000237	0.000245	0.000299	0.000297	0.00032	0.91	0.564	0.216
YPL236C	YPL236C	UP	YES	1007	218.92	0.000203	0.000158	0.000204	0.000196	0.000198	0.000223	0.91	0.564	0.266
YAL029C	MYO4	UP	YES	955	207.58	0.000192	0.000255	0.000235	0.000262	0.00024	0.000243	0.91	0.564	0.286
YBR043C	QDR3	UP	YES	1529	332.32	0.000308	0.000214	0.000221	0.000259	0.000271	0.000322	0.91	0.564	0.123
YDL197C	ASF2	DOWN	YES	655	201.2	0.000186	0.000219	0.0002	0.000213	0.000208	0.000237	0.91	0.564	0.522
YGR213C	RTA1	DOWN	YES	1069	328.32	0.000304	0.000244	0.000327	0.000335	0.000291	0.000339	0.91	0.564	0.226
YIL085C	KTR7	DOWN	YES	1267	389.12	0.00036	0.000325	0.000339	0.00036	0.000367	0.000412	0.91	0.564	0.525
YMR056C	AAC1	DOWN	YES	1187	364.61	0.000338	0.000396	0.000388	0.000394	0.000408	0.000412	0.91	0.564	0.666
YMR159C	ATG16	DOWN	YES	955	293.33	0.000272	0.000235	0.000211	0.000215	0.000288	0.000299	0.91	0.564	0.154
YIL158W	AIM20	UP	YES	1359	295.38	0.000274	0.000269	0.000254	0.000306	0.000345	0.000283	0.91	0.564	0.297
YDR239C	YDR239C	UP	YES	1195	259.74	0.000241	0.000209	0.000251	0.000271	0.000256	0.000262	0.92	0.56	0.423
YGL230C	YGL230C	UP	YES	352	76.51	7.08e-05	0.000178	0.000249	0.000114	0.000164	0.000109	0.92	0.56	0.018
YGR228W	YGR228W	DOWN	YES	1026	315.14	0.000292	0.000245	0.000266	0.000254	0.000307	0.000321	0.92	0.56	0.299
YHR006W	STP2	DOWN	YES	1443	443.23	0.00041	0.000311	0.000398	0.000397	0.000452	0.00041	0.92	0.56	0.227
YMR130W	YMR130W	DOWN	YES	1767	542.81	0.000503	0.000423	0.000567	0.000515	0.00054	0.000553	0.92	0.56	0.317
YNL202W	SPS19	UP	YES	1061	230.58	0.000214	0.00023	0.000199	0.000237	0.000216	0.000268	0.92	0.56	0.337
YLR206W	ENT2	DOWN	YES	507	155.74	0.000144	0.000167	0.000151	0.000171	0.000157	0.000182	0.92	0.56	0.488
YBR180W	DTR1	DOWN	YES	753	231.34	0.000214	0.000228	0.000245	0.000251	0.000247	0.000254	0.93	0.555	0.816
YEL007W	YEL007W	DOWN	YES	586	180.04	0.000167	0.000143	0.000169	0.000176	0.000176	0.000183	0.93	0.555	0.492
YEL068C	YEL068C	DOWN	YES	969	297.65	0.000276	0.000307	0.000259	0.000332	0.000433	0.000267	0.93	0.555	0.0985
YER108C	YER108C	DOWN	YES	1447	444.42	0.000412	0.000372	0.000369	0.00041	0.000421	0.000469	0.93	0.555	0.467
YJL017W	YJL017W	DOWN	YES	2887	886.79	0.000821	0.000801	0.000755	0.000981	0.000813	0.000968	0.93	0.555	0.315
YJL110C	GZF3	DOWN	YES	606	186.19	0.000172	0.000195	0.000227	0.000191	0.000231	0.000202	0.93	0.555	0.299
YJR107W	YJR107W	UP	YES	987	214.49	0.000199	0.000238	0.000241	0.000232	0.000231	0.000256	0.93	0.555	0.506
YNL012W	SPO1	DOWN	YES	1057	324.65	0.000301	0.000267	0.000289	0.00034	0.000289	0.000349	0.94	0.551	0.35
YDR431W	YDR431W	DOWN	YES	327	100.44	9.3e-05	0.000132	0.000122	0.000112	0.000126	0.000122	0.94	0.551	0.239
YER170W	ADK2	DOWN	YES	803	246.67	0.000228	0.000252	0.000261	0.000272	0.000264	0.000277	0.94	0.551	0.785
YLR294C	YLR294C	DOWN	YES	279	85.7	7.94e-05	7.11e-05	9.5e-05	8.62e-05	8.54e-05	9.12e-05	0.94	0.551	0.35
YMR206W	YMR206W	DOWN	YES	768	235.87	0.000218	0.000292	0.000318	0.000277	0.000277	0.000291	0.94	0.551	0.23
YOR356W	YOR356W	DOWN	YES	707	217.19	0.000201	0.000251	0.000248	0.000239	0.000276	0.00024	0.94	0.551	0.345
YBR073W	RDH54	UP	YES	741	161.03	0.000149	0.00015	0.00014	0.000142	0.000154	0.000184	0.94	0.551	0.391
YOR134W	BAG7	DOWN	YES	878	269.68	0.00025	0.000272	0.00029	0.000271	0.000307	0.000296	0.95	0.547	0.671
YBR246W	RRT2	DOWN	YES	467	143.42	0.000133	0.000113	0.000135	0.000151	0.000129	0.000151	0.95	0.547	0.318
YDR119W	VBA4	UP	YES	1347	292.79	0.000271	0.000273	0.000267	0.000313	0.000301	0.000311	0.95	0.547	0.69
YDR135C	YCF1	DOWN	YES	1354	415.91	0.000385	0.000391	0.00043	0.000421	0.000374	0.0005	0.95	0.547	0.335
YEL038W	UTR4	UP	YES	1005	218.48	0.000202	0.000209	0.000192	0.00024	0.000235	0.000227	0.95	0.547	0.468
YMR012W	CLU1	UP	YES	1248	271.3	0.000251	0.000199	0.000243	0.000267	0.000253	0.000269	0.95	0.547	0.313
YNL288W	CAF40	DOWN	YES	601	184.57	0.000171	0.00017	0.000201	0.000227	0.000195	0.000193	0.95	0.547	0.325
YOR023C	AHC1	UP	YES	766	166.54	0.000154	0.000243	0.000272	0.000213	0.000225	0.000213	0.95	0.547	0.104
YPL015C	HST2	DOWN	YES	3302	1014.23	0.000939	0.000824	0.000908	0.000926	0.000936	0.00109	0.95	0.547	0.466
YPL092W	SSU1	UP	YES	998	216.86	0.000201	0.000221	0.000238	0.000275	0.000239	0.000234	0.95	0.547	0.353
YPR153W	YPR153W	DOWN	YES	8801	2703.24	0.0025	0.00246	0.00288	0.00272	0.00267	0.00304	0.95	0.547	0.595
YEL009C	GCN4	UP	YES	322	69.98	6.48e-05	5e-05	4.37e-05	5.78e-05	4.72e-05	8.01e-05	0.96	0.543	0.0769
YGL077C	HNM1	DOWN	YES	1242	381.46	0.000353	0.000365	0.000313	0.000345	0.000348	0.000449	0.96	0.543	0.266
YKL017C	HCS1	DOWN	YES	733	225.18	0.000209	0.000276	0.000223	0.000237	0.000247	0.000278	0.96	0.543	0.292
YKL142W	MRP8	UP	YES	918	199.48	0.000185	0.000239	0.000245	0.00023	0.000219	0.000249	0.96	0.543	0.317
YOL011W	PLB3	UP	YES	1448	314.71	0.000291	0.000258	0.000327	0.000302	0.000343	0.000315	0.96	0.543	0.394
YOR338W	YOR338W	DOWN	YES	866	266	0.000246	0.000302	0.000326	0.000285	0.000394	0.000272	0.96	0.543	0.146
YPL206C	PGC1	UP	YES	709	154.12	0.000143	0.00012	0.000123	0.000127	0.000144	0.00016	0.96	0.543	0.308
YCR004C	YCP4	DOWN	YES	1079	331.45	0.000307	0.000288	0.000289	0.000315	0.000339	0.000346	0.97	0.539	0.651
YML081C-A	ATP18	DOWN	YES	647	198.72	0.000184	0.000154	0.000178	0.000188	0.000178	0.000211	0.97	0.539	0.375
YBR027C	YBR027C	DOWN	YES	776	238.36	0.000221	0.000185	0.000179	0.000215	0.000223	0.000241	0.97	0.539	0.297
YDL080C	THI3	DOWN	YES	457	140.4	0.00013	0.000105	0.000112	8.1e-05	0.000143	0.000146	0.97	0.539	0.0799
YDR248C	YDR248C	UP	YES	505	109.73	0.000102	8.04e-05	6.77e-05	0.000104	0.000102	0.000102	0.97	0.539	0.123
YFR015C	GSY1	DOWN	YES	2708	831.82	0.00077	0.00077	0.000842	0.000891	0.000891	0.000884	0.97	0.539	0.813
YLR122C	YLR122C	UP	YES	674	146.45	0.000136	0.000125	0.000147	0.000167	0.000154	0.000147	0.97	0.539	0.389
YOR022C	YOR022C	UP	YES	498	108.22	0.0001	9.34e-05	8.39e-05	9.17e-05	0.000109	0.000114	0.98	0.535	0.311
YER041W	YEN1	DOWN	YES	1250	383.94	0.000356	0.000305	0.000287	0.00044	0.000382	0.000362	0.98	0.535	0.17
YHL005C	YHL005C	DOWN	YES	246	75.56	7e-05	6.98e-05	8.42e-05	8.34e-05	8.98e-05	7.64e-05	0.98	0.535	0.37
YHR135C	YCK1	UP	YES	486	105.63	9.78e-05	8.88e-05	8.87e-05	0.000114	0.000111	0.000104	0.98	0.535	0.36
YMR214W	SCJ1	UP	YES	667	144.94	0.000134	0.000118	0.000132	0.000139	0.00016	0.000141	0.98	0.535	0.417
YNL063W	MTQ1	DOWN	YES	686	210.71	0.000195	0.000207	0.000212	0.000166	0.000231	0.000244	0.98	0.535	0.223
YOR202W	HIS3	UP	YES	1345	292.36	0.000271	0.000231	0.000275	0.000295	0.000289	0.000296	0.98	0.535	0.469
YPL054W	LEE1	DOWN	YES	1792	550.48	0.00051	0.000587	0.000563	0.000522	0.000576	0.000664	0.98	0.535	0.452
YPR156C	TPO3	UP	YES	3729	810.54	0.000751	0.000671	0.000747	0.000822	0.000804	0.000838	0.98	0.535	0.596
YBL009W	ALK2	UP	YES	1104	239.98	0.000222	0.000237	0.000245	0.000253	0.000224	0.00029	0.99	0.531	0.428
YBL037W	APL3	DOWN	YES	815	250.34	0.000232	0.000279	0.000291	0.000265	0.000259	0.000314	0.99	0.531	0.374
YBL062W	YBL062W	UP	YES	820	178.2	0.000165	0.000159	0.00014	0.000177	0.00017	0.000192	0.99	0.531	0.359
YBR019C	GAL10	DOWN	YES	1070	328.64	0.000304	0.000232	0.000311	0.000293	0.000277	0.000353	0.99	0.531	0.214
YBR228W	SLX1	DOWN	YES	1545	474.55	0.000439	0.000405	0.000439	0.000441	0.000521	0.000481	0.99	0.531	0.546
YCR019W	MAK32	DOWN	YES	1581	485.68	0.00045	0.000434	0.000396	0.000512	0.000501	0.000498	0.99	0.531	0.4
YDR010C	YDR010C	UP	YES	1086	236.09	0.000219	0.000175	0.000179	0.00022	0.000215	0.000236	0.99	0.531	0.278
YEL039C	CYC7	DOWN	YES	765	235.01	0.000218	0.000225	0.00018	0.000239	0.000229	0.000259	0.99	0.531	0.277
YER051W	JHD1	DOWN	YES	659	202.39	0.000187	0.000191	0.000206	0.000201	0.000206	0.000229	0.99	0.531	0.826
YHR139C-A	YHR139C-A	UP	YES	713	154.98	0.000144	0.000131	0.000119	0.000151	0.000162	0.000153	0.99	0.531	0.318
YKL079W	SMY1	UP	YES	2261	491.4	0.000455	0.000447	0.000399	0.000495	0.000496	0.00052	0.99	0.531	0.445
YKR070W	YKR070W	DOWN	YES	505	155.09	0.000144	0.000244	0.000251	0.000258	0.000259	0.000175	0.99	0.531	0.0657
YLR028C	ADE16	UP	YES	1517	329.72	0.000305	0.000245	0.000274	0.000297	0.000299	0.000339	0.99	0.531	0.345
YLR096W	KIN2	UP	YES	662	143.86	0.000133	0.000113	0.000109	0.000136	0.000144	0.00014	0.99	0.531	0.298
YLR255C	YLR255C	DOWN	YES	476	146.23	0.000135	0.000178	0.000204	0.000192	0.000166	0.000181	0.99	0.531	0.201
YPL168W	YPL168W	DOWN	YES	1017	312.34	0.000289	0.000241	0.000233	0.000254	0.000272	0.000336	0.99	0.531	0.226
YKL067W	YNK1	DOWN	YES	720	221.18	0.000205	0.000139	0.00022	0.000202	0.000209	0.000208	0.99	0.531	0.148
YBR222C	PCS60	DOWN	YES	2338	718.2	0.000665	0.000593	0.000653	0.000547	0.000716	0.000784	1	0.527	0.254
YLR038C	COX12	UP	YES	210	45.64	4.23e-05	2.91e-05	3.62e-05	2.83e-05	5.41e-05	3.9e-05	1	0.527	0.0715
YLR280C	YLR280C	DOWN	YES	1125	345.6	0.00032	0.00041	0.000427	0.000383	0.000375	0.000439	1	0.527	0.318
YMR109W	MYO5	DOWN	YES	1102	338.47	0.000313	0.00027	0.000222	0.000332	0.000341	0.00032	1	0.527	0.156
YOL032W	OPI10	UP	YES	1340	291.28	0.00027	0.000246	0.000238	0.000232	0.000278	0.000322	1	0.527	0.284
YHR162W	YHR162W	UP	YES	287	62.38	5.78e-05	8.96e-05	7.74e-05	8.83e-05	8.54e-05	7.4e-05	1.01	0.523	0.159
YIR004W	DJP1	DOWN	YES	1065	327.13	0.000303	0.000341	0.000364	0.00039	0.00036	0.00037	1.01	0.523	0.568
YKL020C	SPT23	DOWN	YES	1209	371.41	0.000344	0.000328	0.000413	0.000394	0.00036	0.00042	1.01	0.523	0.422
YLR037C	PAU23	DOWN	YES	706	216.86	0.000201	0.000221	0.000174	0.000227	0.000221	0.000243	1.01	0.523	0.308
YLR094C	GIS3	DOWN	YES	1089	334.48	0.00031	0.000275	0.000267	0.000277	0.000336	0.000348	1.01	0.523	0.336
YNR040W	YNR040W	UP	YES	805	174.96	0.000162	0.000212	0.000244	0.000229	0.000195	0.000221	1.01	0.523	0.206
YOL056W	GPM3	DOWN	YES	1108	340.31	0.000315	0.000276	0.000313	0.000302	0.000345	0.000354	1.01	0.523	0.515
YNL217W	YNL217W	DOWN	YES	870	267.19	0.000247	0.000313	0.000295	0.000318	0.000327	0.000304	1.01	0.523	0.432
YLL028W	TPO1	DOWN	YES	1532	470.56	0.000436	0.000427	0.000486	0.00052	0.000472	0.000518	1.02	0.519	0.62
YPL229W	YPL229W	DOWN	YES	998	306.5	0.000284	0.000318	0.000293	0.000324	0.000293	0.000374	1.02	0.519	0.422
YBR171W	SEC66	DOWN	YES	1632	501.34	0.000464	0.000464	0.000524	0.000522	0.000498	0.000571	1.02	0.519	0.685
YCL028W	RNQ1	DOWN	YES	1513	464.72	0.00043	0.000447	0.000731	0.000565	0.000512	0.000534	1.02	0.519	0.121
YFL012W	YFL012W	UP	YES	630	136.94	0.000127	0.000196	0.00013	0.000169	0.000172	0.000167	1.02	0.519	0.149
YML088W	UFO1	UP	YES	2400	521.64	0.000483	0.000512	0.000363	0.000504	0.000478	0.000605	1.02	0.519	0.161
YOL039W	RPP2A	DOWN	YES	936	287.5	0.000266	0.000312	0.000295	0.000283	0.000327	0.000335	1.02	0.519	0.569
YKR012C	YKR012C	DOWN	YES	2202	676.4	0.000626	0.000591	0.000667	0.000678	0.000738	0.000701	1.02	0.519	0.706
YOL125W	TRM13	DOWN	YES	1571	482.54	0.000447	0.000411	0.000587	0.000518	0.000487	0.00053	1.02	0.519	0.271
YCL040W	GLK1	DOWN	YES	1653	507.71	0.00047	0.000659	0.000734	0.000695	0.00072	0.000579	1.03	0.515	0.154
YEL030W	ECM10	DOWN	YES	1425	437.72	0.000405	0.000384	0.000385	0.000431	0.000404	0.000494	1.03	0.515	0.501
YGL162W	SUT1	DOWN	YES	1467	450.58	0.000417	0.000386	0.000408	0.000519	0.000418	0.000486	1.03	0.515	0.341
YKR098C	UBP11	DOWN	YES	1224	375.95	0.000348	0.000413	0.000401	0.00045	0.000435	0.000423	1.03	0.515	0.544
YML102C-A	YML102C-A	DOWN	YES	841	258.34	0.000239	0.00019	0.000278	0.000239	0.000243	0.000272	1.03	0.515	0.239
YMR171C	EAR1	DOWN	YES	531	163.08	0.000151	0.000165	0.000216	0.000168	0.000178	0.000195	1.03	0.515	0.275
YDR110W	FOB1	UP	YES	653	141.91	0.000131	0.00023	0.000179	0.000202	0.000207	0.000176	1.04	0.511	0.121
YDR463W	STP1	DOWN	YES	1425	437.72	0.000405	0.000577	0.000583	0.000539	0.000607	0.000513	1.04	0.511	0.21
YGR230W	BNS1	UP	YES	1954	424.66	0.000393	0.000358	0.000382	0.000425	0.000441	0.000437	1.04	0.511	0.649
YMR087W	YMR087W	UP	YES	716	155.63	0.000144	0.00012	0.000145	0.00014	0.000155	0.00016	1.04	0.511	0.448
YMR193C-A	YMR193C-A	DOWN	YES	188	57.75	5.35e-05	3.32e-05	5.47e-05	4.62e-05	4.99e-05	5.57e-05	1.04	0.511	0.119
YNL333W	SNZ2	DOWN	YES	1067	327.78	0.000304	0.000479	0.000398	0.000418	0.000498	0.000378	1.04	0.511	0.142
YOR114W	YOR114W	DOWN	YES	850	261.04	0.000242	0.000239	0.000256	0.000265	0.000286	0.000277	1.04	0.511	0.862
YGR028W	MSP1	UP	YES	1519	330.16	0.000306	0.000263	0.000281	0.000325	0.000293	0.000359	1.04	0.511	0.379
YLR284C	ECI1	DOWN	YES	950	291.82	0.00027	0.00022	0.000244	0.000267	0.000243	0.000322	1.05	0.507	0.27
YBR238C	YBR238C	DOWN	YES	1054	323.78	0.0003	0.000254	0.000288	0.000326	0.000303	0.00034	1.05	0.507	0.455
YDL079C	MRK1	UP	YES	720	156.49	0.000145	0.000156	0.000155	0.000173	0.000169	0.000174	1.05	0.507	0.863
YDL189W	RBS1	UP	YES	1103	239.76	0.000222	0.000192	0.000212	0.000224	0.000255	0.000239	1.05	0.507	0.488
YPL036W	PMA2	UP	YES	985	214.06	0.000198	0.00019	0.000209	0.000211	0.00021	0.000241	1.05	0.507	0.724
YPL109C	YPL109C	DOWN	YES	957	293.98	0.000272	0.000226	0.000253	0.000304	0.000319	0.000275	1.05	0.507	0.299
YER073W	ALD5	DOWN	YES	800	245.7	0.000228	0.000204	0.000221	0.000255	0.000239	0.00026	1.06	0.503	0.568
YHR124W	NDT80	DOWN	YES	1181	362.77	0.000336	0.000364	0.000328	0.0004	0.000384	0.000404	1.06	0.503	0.594
[truncated: 1,877 more rows]
